# Supplementary material for: Toxicoproteomics Disclose Pesticides as Downregulators of TNF-α, IL-1β and Estrogen Receptor Pathways in Breast Cancer Women Chronically Exposed
Source: Front Oncol. 2020 Aug 28;10:1698. doi: 10.3389/fonc.2020.01698 (PMC7483484; doi:10.3389/fonc.2020.01698)
Supplement: Supplementary file 3 [file Table_3.xlsx]

## Sheet: original perseus
Supplementary Table 3 - Breast cancer plasma analysis and protein discovery raw data.
Area: F1: Sample	Area: F2: Sample	Area: F3: Sample	Area: F4: Sample	Area: F5: Sample	Area: F6: Sample	C: Student's T-test Significant Exposed_Unexposed	C: Student's T-test significant	T: Accession	T: Description	N: Student's T-test Difference Exposed_Unexposed	N: -Log Student's T-test p-value Exposed_Unexposed	N: Student's T-test Test statistic Exposed_Unexposed
9.67308	9.5269	10.3946	9.96579	10.1139	9.83803			P02768	Serum albumin OS=Homo sapiens OX=9606 GN=ALB PE=1 SV=2	-0.107699	0.142726	-0.384897
3.93611	3.71312	3.29391	3.90689	2.63604	3.60921			P04114	Apolipoprotein B-100 OS=Homo sapiens OX=9606 GN=APOB PE=1 SV=2	0.263668	0.243588	0.616861
6.65858	6.52047	5.8014	6.78136	5.4344	6.56857			P01024	Complement C3 OS=Homo sapiens OX=9606 GN=C3 PE=1 SV=2	0.0653721	0.045092	0.13197
6.15851	6.03505	5.33574	6.30378	5.34129	5.46165			P01023	Alpha-2-macroglobulin OS=Homo sapiens OX=9606 GN=A2M PE=1 SV=3	0.140854	0.130527	0.355151
2.56527	0.976152	1.08092	2.53605	1.07595	2.02425			P0C0L5	Complement C4-B OS=Homo sapiens OX=9606 GN=C4B PE=1 SV=2	-0.337967	0.194144	-0.505918
-0.091073	0.426813	-0.274174	NaN	-0.961525	-1.07529	+	Exposed_Unexposed	P0C0L4	Complement C4-A OS=Homo sapiens OX=9606 GN=C4A PE=1 SV=2	1.03893	1.49116	3.78772
4.83658	3.19855	4.52838	4.16993	4.55542	2.76121			sp		0.358982	0.184662	0.484079
NaN	NaN	-3.53051	-0.321928	NaN	-1.02466			P02787	Serotransferrin OS=Homo sapiens OX=9606 GN=TF PE=1 SV=3	-2.85722	0	0
4.55278	4.52047	4.52838	5.12928	4.24176	4.34618			P00450	Ceruloplasmin OS=Homo sapiens OX=9606 GN=CP PE=1 SV=1	-0.0385269	0.0470655	-0.137481
4.55278	3.69497	3.04775	4.32193	3.2824	4.08314			P08603	Complement factor H OS=Homo sapiens OX=9606 GN=CFH PE=1 SV=4	-0.130653	0.0862521	-0.243114
4.19915	4.41356	3.29391	4.08746	2.81291	3.13972			Q14624	Inter-alpha-trypsin inhibitor heavy chain H4 OS=Homo sapiens OX=9606 GN=ITIH4 PE=1 SV=4	0.622172	0.533977	1.21135
7.05159	7.03505	6.61584	7.02237	6.01937	6.84868			P01009	Alpha-1-antitrypsin OS=Homo sapiens OX=9606 GN=SERPINA1 PE=1 SV=3	0.270689	0.326592	0.794423
2.35115	1.97615	0.943417	2.60881	0.216812	1.96285			P02751	Fibronectin OS=Homo sapiens OX=9606 GN=FN1 PE=1 SV=4	0.160749	0.0676619	0.193859
6.48865	6.26771	4.52838	6.39232	4.3604	6.18748			P00738	Haptoglobin OS=Homo sapiens OX=9606 GN=HP PE=1 SV=1	0.114846	0.0437773	0.128287
8.56061	7.62001	7.54333	7.64386	7.4344	6.8905			P01857	Immunoglobulin heavy constant gamma 1 OS=Homo sapiens OX=9606 GN=IGHG1 PE=1 SV=1	0.585063	0.669012	1.47482
6.11668	6.38554	5.52838	6.37504	5.13484	6.11877			P02790	Hemopexin OS=Homo sapiens OX=9606 GN=HPX PE=1 SV=2	0.133986	0.106236	0.294534
3.48865	2.67659	1.52838	3.26303	1.24998	2.13972			P00747	Plasminogen OS=Homo sapiens OX=9606 GN=PLG PE=1 SV=2	0.346962	0.15998	0.42625
4.55278	4.17255	3.40285	4.45943	2.97046	4.08314			P00734	Prothrombin OS=Homo sapiens OX=9606 GN=F2 PE=1 SV=2	0.205052	0.134872	0.365798
3.93611	2.97615	2.75077	3.70044	1.81291	3.11171			P00751	Complement factor B OS=Homo sapiens OX=9606 GN=CFB PE=1 SV=2	0.345991	0.200236	0.519845
2.95522	2.94578	2.08092	2.926	1.81291	2.56857			P01031	Complement C5 OS=Homo sapiens OX=9606 GN=C5 PE=1 SV=4	0.224813	0.197454	0.513494
4.8872	4.80058	3.97904	4.45943	2.50479	4.46165			P02774	Vitamin D-binding protein OS=Homo sapiens OX=9606 GN=GC PE=1 SV=2	0.746982	0.450905	1.04729
2.87722	2.78351	1.86942	2.51096	1.57191	2.29727			P19827	Inter-alpha-trypsin inhibitor heavy chain H1 OS=Homo sapiens OX=9606 GN=ITIH1 PE=1 SV=3	0.383337	0.374565	0.893437
1.56527	1.63912	1.20645	1	0	0.656517	+	Exposed_Unexposed	P20742	Pregnancy zone protein OS=Homo sapiens OX=9606 GN=PZP PE=1 SV=4	0.918109	1.33271	2.84815
4.19915	3.91475	2.20645	3.90689	2.11247	2.64874			P02675	Fibrinogen beta chain OS=Homo sapiens OX=9606 GN=FGB PE=1 SV=2	0.550749	0.269279	0.672834
6.21905	6.5711	5.58727	6.78136	4.60433	5.15353			sp		0.612734	0.357232	0.857909
4.61418	3.73104	3.94342	4.39232	2.69744	4.56857			P19823	Inter-alpha-trypsin inhibitor heavy chain H2 OS=Homo sapiens OX=9606 GN=ITIH2 PE=1 SV=2	0.210106	0.117011	0.321661
7.15851	6.32783	6.19135	7.22882	6.01937	6.54257			P01859	Immunoglobulin heavy constant gamma 2 OS=Homo sapiens OX=9606 GN=IGHG2 PE=1 SV=2	-0.0376933	0.0273485	-0.0814864
4.67308	3.96105	3.99653	4.45943	3.11247	3.97845			P02679	Fibrinogen gamma chain OS=Homo sapiens OX=9606 GN=FGG PE=1 SV=3	0.3601	0.323389	0.787731
4.35115	3.09163	2.70895	3.58496	1.81291	1.43929			P02671	Fibrinogen alpha chain OS=Homo sapiens OX=9606 GN=FGA PE=1 SV=2	1.10486	0.59767	1.33584
5.55278	4.88304	4.75077	5.52356	3.91983	5.08314			P01871	Immunoglobulin heavy constant mu OS=Homo sapiens OX=9606 GN=IGHM PE=1 SV=4	0.220022	0.152423	0.408238
7.35115	7.29808	6.498	7.56985	6.07826	7.00914			P02647	Apolipoprotein A-I OS=Homo sapiens OX=9606 GN=APOA1 PE=1 SV=1	0.163328	0.115171	0.317057
6.07362	6.5711	5.8014	6.24793	5.13484	6.00914			sp		0.351401	0.360412	0.864446
5.07362	5.03505	3.97904	4.80736	2.97046	4.22065			P01860	Immunoglobulin heavy constant gamma 3 OS=Homo sapiens OX=9606 GN=IGHG3 PE=1 SV=2	0.696415	0.463343	1.07203
5.91187	5.99852	5.03088	6.06609	4.52187	5.71541			P01876	Immunoglobulin heavy constant alpha 1 OS=Homo sapiens OX=9606 GN=IGHA1 PE=1 SV=2	0.212633	0.140481	0.379457
4.61418	4.29808	3.50413	4.64386	3.4344	3.76121			P01011	Alpha-1-antichymotrypsin OS=Homo sapiens OX=9606 GN=SERPINA3 PE=1 SV=2	0.192308	0.146059	0.392951
2.79476	2.63912	1.86942	2.45943	1.21681	2.13972			P43652	Afamin OS=Homo sapiens OX=9606 GN=AFM PE=1 SV=1	0.495774	0.455042	1.05553
1.95522	3.09163	2.20645	2.70044	2.2824	2.52675			P04196	Histidine-rich glycoprotein OS=Homo sapiens OX=9606 GN=HRG PE=1 SV=1	-0.0854286	0.0827039	-0.233824
2.85704	3.06362	2.37638	2.53605	1.69744	2.72469			P04003	C4b-binding protein alpha chain OS=Homo sapiens OX=9606 GN=C4BPA PE=1 SV=2	0.446286	0.52209	1.18802
1.16673	1.09163	0.823122	0.485428	0.345137	0.71727	+	Exposed_Unexposed	sp	Gelsolin OS=Homo sapiens OX=9606 GN=GSN PE=1 SV=1	0.511214	1.56289	3.39673
2.37972	1.91475	0.91427	2.20164	-1.30256	0.267105			P00739	Haptoglobin-related protein OS=Homo sapiens OX=9606 GN=HPR PE=2 SV=2	1.34752	0.539945	1.22305
4.27715	3.39119	2.79141	4	2.57191	3.32193			P02765	Alpha-2-HS-glycoprotein OS=Homo sapiens OX=9606 GN=AHSG PE=1 SV=2	0.18864	0.114756	0.316017
3.48865	3.32193	2.90689	3.45943	1.81291	2.64874			P01019	Angiotensinogen OS=Homo sapiens OX=9606 GN=AGT PE=1 SV=1	0.598796	0.51995	1.18381
4.61418	4.62001	3.29391	2.63227	2.50479	3.76121			P02749	Beta-2-glycoprotein 1 OS=Homo sapiens OX=9606 GN=APOH PE=1 SV=3	1.20994	0.951809	2.03375
4.42154	4.17255	4.06443	4.85798	3.7849	4.56857			P04217	Alpha-1B-glycoprotein OS=Homo sapiens OX=9606 GN=A1BG PE=1 SV=4	-0.184309	0.211796	-0.546062
2.35115	2.14608	1.62149	1.926	0.148098	1.60921			P06727	Apolipoprotein A-IV OS=Homo sapiens OX=9606 GN=APOA4 PE=1 SV=3	0.811802	0.619374	1.37814
5.07362	3.9911	4.85031	4.52356	4.3023	4.56857			P01861	Immunoglobulin heavy constant gamma 4 OS=Homo sapiens OX=9606 GN=IGHG4 PE=1 SV=1	0.173532	0.19604	0.510262
4.27715	3.78351	3.01381	4.39232	2.69744	3.41656			P01008	Antithrombin-III OS=Homo sapiens OX=9606 GN=SERPINC1 PE=1 SV=1	0.189382	0.111847	0.30871
0.877219	0.544996	-0.145849	0.765535	-0.351473	-0.154722			P00736	Complement C1r subcomponent OS=Homo sapiens OX=9606 GN=C1R PE=1 SV=2	0.339009	0.30117	0.740994
4.48865	4.52047	3.42884	4.39232	2.63604	3.77914			P01042	Kininogen-1 OS=Homo sapiens OX=9606 GN=KNG1 PE=1 SV=2	0.543493	0.361364	0.866403
5.67308	5.8424	5.19135	5.20945	5.13484	5.5161			P02763	Alpha-1-acid glycoprotein 1 OS=Homo sapiens OX=9606 GN=ORM1 PE=1 SV=1	0.282142	0.549393	1.24155
1.9927	1.85062	0.489386	1.72247	0.721285	0.761213			P02042	Hemoglobin subunit delta OS=Homo sapiens OX=9606 GN=HBD PE=1 SV=2	0.375913	0.257736	0.647812
1.40773	1.47865	0.603342	1.80736	0	1.43929			P00748	Coagulation factor XII OS=Homo sapiens OX=9606 GN=F12 PE=1 SV=3	0.0810289	0.0447281	0.130951
-0.683896	2.39119	1.62149	0.847998	2.4344	0.267105			P01877	Immunoglobulin heavy constant alpha 2 OS=Homo sapiens OX=9606 GN=IGHA2 PE=1 SV=4	-0.0735744	0.0217571	-0.0652088
1.35115	1.29808	1.08092	1.43296	0.434402	1.13972			P05156	Complement factor I OS=Homo sapiens OX=9606 GN=CFI PE=1 SV=2	0.241021	0.321341	0.783447
7.52107	7.73549	7.22882	7.71424	7.21576	7.25307			P01834	Immunoglobulin kappa constant OS=Homo sapiens OX=9606 GN=IGKC PE=1 SV=2	0.100769	0.175824	0.46354
3.48865	3.36847	2.37638	3.90689	2.3604	3.11171			P05155	Plasma protease C1 inhibitor OS=Homo sapiens OX=9606 GN=SERPING1 PE=1 SV=2	-0.0485017	0.0286557	-0.0852654
4.27715	4.41356	3.42884	3.16993	3.06667	3.86555			P19652	Alpha-1-acid glycoprotein 2 OS=Homo sapiens OX=9606 GN=ORM2 PE=1 SV=2	0.672468	0.780538	1.69277
1.79476	1.47865	1.08092	1.67807	0.375509	1.34618			P29622	Kallistatin OS=Homo sapiens OX=9606 GN=SERPINA4 PE=1 SV=3	0.318191	0.291222	0.719875
4.11668	3.97615	3.01381	4	2.19994	3.32193			P05546	Heparin cofactor 2 OS=Homo sapiens OX=9606 GN=SERPIND1 PE=1 SV=3	0.52826	0.34848	0.839868
3.08233	1.97615	2.20645	3.10434	1.81291	2.86555			P04004	Vitronectin OS=Homo sapiens OX=9606 GN=VTN PE=1 SV=1	-0.172622	0.121014	-0.331642
0.407733	-0.376148	-0.612976	0.137505	-1.12199	0.117357			P13671	Complement component C6 OS=Homo sapiens OX=9606 GN=C6 PE=1 SV=3	0.0952457	0.0639224	0.183771
2.79476	2.52047	1.62149	2.72247	1.01937	2.02425			P02748	Complement component C9 OS=Homo sapiens OX=9606 GN=C9 PE=1 SV=2	0.390213	0.25489	0.641611
2.16673	1.47865	0.943417	1.63227	-0.255257	1.60921			P08185	Corticosteroid-binding globulin OS=Homo sapiens OX=9606 GN=SERPINA6 PE=1 SV=1	0.534191	0.302278	0.743338
1.95522	1.47865	-0.208586	1.67807	-1.62449	0.761213			P07225	Vitamin K-dependent protein S OS=Homo sapiens OX=9606 GN=PROS1 PE=1 SV=1	0.803498	0.272206	0.679146
1.29226	0.976152	0.27684	1.32193	-0.209454	0.384144			P35858	Insulin-like growth factor-binding protein complex acid labile subunit OS=Homo sapiens OX=9606 GN=IGFALS PE=1 SV=1	0.349544	0.258983	0.650524
2.75169	-0.645336	1.86942	2.40599	1.29834	-0.267933			P08697	Alpha-2-antiplasmin OS=Homo sapiens OX=9606 GN=SERPINF2 PE=1 SV=3	0.17979	0.0481519	0.140506
-0.592267	0.156725	0	0.485428	-1.4021	-0.267933			P09871	Complement C1s subcomponent OS=Homo sapiens OX=9606 GN=C1S PE=1 SV=1	0.249687	0.15747	0.420285
1.40773	0.592823	-0.490986	1.20164	-1.12199	-0.210217			P07358	Complement component C8 beta chain OS=Homo sapiens OX=9606 GN=C8B PE=1 SV=3	0.546714	0.248391	0.627405
-2.80728	-0.801455	-0.530514	0.378511	-0.817135	-1.56071			sp		-0.713303	0.320064	-0.780773
-0.637355	0.850622	0.27684	0.765535	-0.750021	-0.359081			P03952	Plasma kallikrein OS=Homo sapiens OX=9606 GN=KLKB1 PE=1 SV=1	0.277891	0.166923	0.442669
1.9927	2.09163	1.79141	2.98185	1.57191	2.08314			P25311	Zinc-alpha-2-glycoprotein OS=Homo sapiens OX=9606 GN=AZGP1 PE=1 SV=2	-0.253721	0.236845	-0.601994
2.06485	1.63912	1.52838	2.37851	0.345137	1.60921			P10909	Clusterin OS=Homo sapiens OX=9606 GN=CLU PE=1 SV=1	0.299828	0.18619	0.487612
2.40773	1.56112	0.91427	1.96347	-0.12199	1.34618			P02649	Apolipoprotein E OS=Homo sapiens OX=9606 GN=APOE PE=1 SV=1	0.565153	0.3049	0.74888
1.09961	0.976152	0.387024	1.37851	0.375509	0.640919			P36955	Pigment epithelium-derived factor OS=Homo sapiens OX=9606 GN=SERPINF1 PE=1 SV=4	0.0226164	0.0202538	0.0608006
-0.0447779	-0.976542	-1.30812	0.485428	-2.05565	-1.49032			P04264	Keratin, type II cytoskeletal 1 OS=Homo sapiens OX=9606 GN=KRT1 PE=1 SV=6	0.243701	0.102094	0.283997
3.83658	3.45728	2.52838	3.70044	1.69744	0.898718			P02760	Protein AMBP OS=Homo sapiens OX=9606 GN=AMBP PE=1 SV=1	1.17521	0.568105	1.27814
-0.0447779	1.71312	0.0274811	0.137505	0.038475	-0.673189			P0DOY2	Immunoglobulin lambda constant 2 OS=Homo sapiens OX=9606 GN=IGLC2 PE=1 SV=1	0.73101	0.509415	1.1631
0.614184	-5.00474	-1.89308	-0.689659	-1.50901	-1.42321			B9A064	Immunoglobulin lambda-like polypeptide 5 OS=Homo sapiens OX=9606 GN=IGLL5 PE=2 SV=2	-0.887251	0.208709	-0.539089
1.87722	0.29808	1.32193	1.926	0.91983	1.34618			Q96PD5	N-acetylmuramoyl-L-alanine amidase OS=Homo sapiens OX=9606 GN=PGLYRP2 PE=1 SV=1	-0.231593	0.15886	-0.423589
-0.0147219	0	-0.415037	-0.120295	-0.685892	-0.359081			P07360	Complement component C8 gamma chain OS=Homo sapiens OX=9606 GN=C8G PE=1 SV=3	0.24517	0.503356	1.15117
2.09961	1.71312	1.32193	0.137505	0.648527	0.57679	+	Exposed_Unexposed	P22792	Carboxypeptidase N subunit 2 OS=Homo sapiens OX=9606 GN=CPN2 PE=1 SV=3	1.25728	1.98658	4.5632
0.514649	0.219009	-0.700439	0.137505	-2.13906	-0.359081			P06681	Complement C2 OS=Homo sapiens OX=9606 GN=C2 PE=1 SV=2	0.797953	0.437443	1.02042
-3.68863	-0.407177	-3.9349	-1.55639	-1.12199	-1.97575			P07357	Complement component C8 alpha chain OS=Homo sapiens OX=9606 GN=C8A PE=1 SV=2	-1.12553	0.411011	-0.967368
1.75169	1.19855	0.321928	0.765535	-0.624491	0.307182			P02750	Leucine-rich alpha-2-glycoprotein OS=Homo sapiens OX=9606 GN=LRG1 PE=1 SV=2	0.941312	0.739914	1.61316
0.794757	0.528694	0.528379	0.847998	-0.509014	0.225882			P10643	Complement component C7 OS=Homo sapiens OX=9606 GN=C7 PE=1 SV=2	0.428988	0.460744	1.06687
1.29226	1.19855	0.408085	1.926	0.345137	-0.267933			P05543	Thyroxine-binding globulin OS=Homo sapiens OX=9606 GN=SERPINA7 PE=1 SV=2	0.298561	0.157274	0.419817
-0.424809	0.0692616	-0.115477	-0.8365	-1.4021	0.625153			P01880	Immunoglobulin heavy constant delta OS=Homo sapiens OX=9606 GN=IGHD PE=1 SV=3	0.380807	0.241962	0.613284
0.877219	0.409113	-0.176878	0.485428	-0.887526	-0.238787			O43866	CD5 antigen-like OS=Homo sapiens OX=9606 GN=CD5L PE=1 SV=1	0.583446	0.511082	1.16638
2.97408	2.74874	2.26534	2.74416	1.91983	2.60921			sp	Retinol-binding protein 4 OS=Homo sapiens OX=9606 GN=RBP4 PE=1 SV=3	0.238321	0.292347	0.72227
0.292256	0.444302	-0.415037	-0.0588932	-0.454565	-0.560715			Q08380	Galectin-3-binding protein OS=Homo sapiens OX=9606 GN=LGALS3BP PE=1 SV=1	0.465231	0.6933	1.52215
1.9927	1.63912	0.603342	-1.02915	-0.454565	0.70232			P00915	Carbonic anhydrase 1 OS=Homo sapiens OX=9606 GN=CA1 PE=1 SV=2	1.67218	1.19446	2.5411
1.23086	0.850622	-0.0280132	1.07039	-2.24598	0.307182			P51884	Lumican OS=Homo sapiens OX=9606 GN=LUM PE=1 SV=2	0.973957	0.382886	0.910405
-1.80728	-1.84328	-1.17688	-2.18442	-2.32193	-0.59724			P23142	Fibulin-1 OS=Homo sapiens OX=9606 GN=FBLN1 PE=1 SV=4	0.0920534	0.0533572	0.154919
-0.222316	-0.0238476	-0.945551	-0.0739994	-1.30256	-0.882643			P02766	Transthyretin OS=Homo sapiens OX=9606 GN=TTR PE=1 SV=1	0.35583	0.319417	0.779419
2.19915	2.19855	1.52838	1.926	0.673189	1.8316			P27169	Serum paraoxonase/arylesterase 1 OS=Homo sapiens OX=9606 GN=PON1 PE=1 SV=3	0.498426	0.468378	1.08203
-5.93656	-5.55223	NaN	-4.26534	NaN	NaN			Q03591	Complement factor H-related protein 1 OS=Homo sapiens OX=9606 GN=CFHR1 PE=1 SV=2	-1.47905	0	0
1.83658	1.47865	-0.0280132	-6.26534	-1.4021	1.13972			P02747	Complement C1q subcomponent subunit C OS=Homo sapiens OX=9606 GN=C1QC PE=1 SV=3	3.27164	0.659602	1.45649
-0.106839	-0.645336	-1.37851	0	-2.24598	-0.673189			P05160	Coagulation factor XIII B chain OS=Homo sapiens OX=9606 GN=F13B PE=1 SV=3	0.262827	0.126611	0.345507
2.95522	2.85062	3.34941	2.65535	1.69744	2.64874			sp		0.717909	0.952977	2.03611
2.79476	2.91475	2.26534	2.7866	1.32971	1.24664			P06312	Immunoglobulin kappa variable 4-1 OS=Homo sapiens OX=9606 GN=IGKV4-1 PE=1 SV=1	0.870637	0.741953	1.61715
2.09961	-0.0978489	2.08092	1.96347	0.345137	1.52675			P02746	Complement C1q subcomponent subunit B OS=Homo sapiens OX=9606 GN=C1QB PE=1 SV=3	0.0824416	0.0317653	0.0942159
0.166726	-1.60881	-3.4374	1	-0.509014	-2.64998			Q06033	Inter-alpha-trypsin inhibitor heavy chain H3 OS=Homo sapiens OX=9606 GN=ITIH3 PE=1 SV=2	-0.906831	0.240858	-0.610851
-3.1552	-1.17585	-1	-3.699	NaN	-0.795179			P35527	Keratin, type I cytoskeletal 9 OS=Homo sapiens OX=9606 GN=KRT9 PE=1 SV=3	0.470071	0.119439	0.335181
3.83658	3.45728	2.47947	3.32193	2.19994	2.86555			P02656	Apolipoprotein C-III OS=Homo sapiens OX=9606 GN=APOC3 PE=1 SV=1	0.46197	0.372786	0.889802
2.70729	2.88304	2.79141	4.08746	3.84039	4.34618	+	Exposed_Unexposed	P02652	Apolipoprotein A-II OS=Homo sapiens OX=9606 GN=APOA2 PE=1 SV=1	-1.29743	2.95751	-8.39285
-1.06004	-2.12338	-2.37851	-1.64386	NaN	-2.60466			P69891	Hemoglobin subunit gamma-1 OS=Homo sapiens OX=9606 GN=HBG1 PE=1 SV=2	0.270278	0.156203	0.427404
3.26188	3.36847	2.32193	2.32193	0	2.72469			P04433	Immunoglobulin kappa variable 3-11 OS=Homo sapiens OX=9606 GN=IGKV3-11 PE=1 SV=1	1.30189	0.644815	1.42769
3.26188	1.97615	2.01381	1.848	0	0.898718			P02743	Serum amyloid P-component OS=Homo sapiens OX=9606 GN=APCS PE=1 SV=2	1.50171	1.03638	2.20668
0.614184	-0.68281	-1.79355	0.584963	-5.87603	-0.456377			P05090	Apolipoprotein D OS=Homo sapiens OX=9606 GN=APOD PE=1 SV=1	1.29509	0.24085	0.610834
-2.61463	-2.47131	-4.70044	-2.94342	NaN	-1.88264			P35908	Keratin, type II cytoskeletal 2 epidermal OS=Homo sapiens OX=9606 GN=KRT2 PE=1 SV=2	-0.849097	0.33494	-0.840273
0.166726	-3.00474	-1.30812	-0.810966	NaN	-2.1822			P04278	Sex hormone-binding globulin OS=Homo sapiens OX=9606 GN=SHBG PE=1 SV=2	0.114541	0.0292949	0.0888902
-1.06004	-1.07276	-1.89308	-0.556393	-2.08844	-2.68101			P80108	Phosphatidylinositol-glycan-specific phospholipase D OS=Homo sapiens OX=9606 GN=GPLD1 PE=1 SV=3	0.433318	0.248502	0.627648
-0.424809	-0.17585	-1.24101	-1.68966	-2.42286	-0.753359			O75636	Ficolin-3 OS=Homo sapiens OX=9606 GN=FCN3 PE=1 SV=2	1.00807	0.802906	1.73676
-0.548545	-2.12338	-0.656044	-0.713118	-0.509014	-1.1822			P32119	Peroxiredoxin-2 OS=Homo sapiens OX=9606 GN=PRDX2 PE=1 SV=5	-0.307879	0.219871	-0.56422
-0.50611	0.219009	-2.9349	-0.643856	NaN	NaN			P60709	Actin, cytoplasmic 1 OS=Homo sapiens OX=9606 GN=ACTB PE=1 SV=1	-0.430146	0	0
0.0292215	-0.123383	-1.45251	0	-2.30256	-0.928446			O75882	Attractin OS=Homo sapiens OX=9606 GN=ATRN PE=1 SV=2	0.561446	0.275649	0.686558
-1.52717	-4.55223	-2.11548	-1.32193	-2.4021	-2.95664			P06276	Cholinesterase OS=Homo sapiens OX=9606 GN=BCHE PE=1 SV=1	-0.504736	0.184596	-0.483925
-2.70774	-0.976542	NaN	-0.888968	NaN	NaN			P68032	Actin, alpha cardiac muscle 1 OS=Homo sapiens OX=9606 GN=ACTC1 PE=1 SV=1	-0.953175	0	0
-0.914195	-0.202818	-3.13972	-1.18442	NaN	-2.42321			O14791	Apolipoprotein L1 OS=Homo sapiens OX=9606 GN=APOL1 PE=1 SV=5	0.384904	0.110622	0.312481
-1.70774	2.97615	1.79141	2.98185	1.07595	2.43929			P04432	Immunoglobulin kappa variable 1D-39 OS=Homo sapiens OX=9606 GN=IGKV1D-39 PE=3 SV=2	-1.14575	0.308152	-0.755743
-3.47713	-3.06284	-2.37851	-3.32193	-2.75002	-2.42321			A0A0C4DH38	Immunoglobulin heavy variable 5-51 OS=Homo sapiens OX=9606 GN=IGHV5-51 PE=3 SV=1	-0.141108	0.124648	-0.340655
NaN	NaN	NaN	-2.73697	-2.36146	NaN			P01764	Immunoglobulin heavy variable 3-23 OS=Homo sapiens OX=9606 GN=IGHV3-23 PE=1 SV=2	NaN	0	0
-1.97078	-1.02385	-1.70044	-3.18442	-1.97679	-0.882643			P00740	Coagulation factor IX OS=Homo sapiens OX=9606 GN=F9 PE=1 SV=2	0.449598	0.246279	0.622773
-0.310853	-0.0480957	0.157541	0	-0.12199	-1.07529			P0DP03	Immunoglobulin heavy variable 3-30-5 OS=Homo sapiens OX=9606 GN=IGHV3-30-5 PE=3 SV=1	0.331957	0.381261	0.907096
-3.56152	-1.68281	-1.79355	-1.35845	-1.75002	-1.29768			P18428	Lipopolysaccharide-binding protein OS=Homo sapiens OX=9606 GN=LBP PE=1 SV=3	-0.877242	0.632545	-1.40379
2.66149	2.52047	1.32193	2.53605	0.87801	2.02425			A0A0C4DH69	Immunoglobulin kappa variable 1-9 OS=Homo sapiens OX=9606 GN=IGKV1-9 PE=3 SV=1	0.355194	0.212436	0.547506
-1.02967	-2.34578	0.0544491	-1.32193	-0.565598	-0.42321			Q14520	Hyaluronan-binding protein 2 OS=Homo sapiens OX=9606 GN=HABP2 PE=1 SV=1	-0.336754	0.170152	-0.450263
1.9927	1.19855	-0.571156	0.678072	-1.30256	0.0242481			P02775	Platelet basic protein OS=Homo sapiens OX=9606 GN=PPBP PE=1 SV=3	1.07344	0.489072	1.12299
-0.859746	-0.504473	-0.793549	0	-0.685892	0.139725			P15169	Carboxypeptidase N catalytic chain OS=Homo sapiens OX=9606 GN=CPN1 PE=1 SV=1	-0.5372	0.903306	-1.93609
-1.66044	-2.34578	-3.26748	-1.152	NaN	-2.42321			P43251	Biotinidase OS=Homo sapiens OX=9606 GN=BTD PE=1 SV=2	-0.636958	0.331323	-0.832274
-0.405181	-0.376148	-1.79355	-0.666576	-1.03953	-1.35908			P05452	Tetranectin OS=Homo sapiens OX=9606 GN=CLEC3B PE=1 SV=3	0.163436	0.116856	0.321273
1.16673	1.91475	0.343956	1.76554	-0.887526	0.183447			A0A0B4J1X5	Immunoglobulin heavy variable 3-74 OS=Homo sapiens OX=9606 GN=IGHV3-74 PE=3 SV=1	0.787993	0.368595	0.881229
3.30721	3.63912	1.62149	1.20164	0.148098	2.56857			P01619	Immunoglobulin kappa variable 3-20 OS=Homo sapiens OX=9606 GN=IGKV3-20 PE=1 SV=2	1.54984	0.759295	1.6511
0.614184	-1.07276	-0.945551	0.485428	-0.255257	-0.267933			P01782	Immunoglobulin heavy variable 3-9 OS=Homo sapiens OX=9606 GN=IGHV3-9 PE=1 SV=2	-0.455454	0.311674	-0.763161
-0.886714	-2.02385	-1.17688	-2.12029	-1.99222	-2.42321			P02745	Complement C1q subcomponent subunit A OS=Homo sapiens OX=9606 GN=C1QA PE=1 SV=2	0.816096	1.05262	2.24033
4.19915	1.47865	1.20645	2.07039	1.23349	1.60921			P01591	Immunoglobulin J chain OS=Homo sapiens OX=9606 GN=JCHAIN PE=1 SV=4	0.657053	0.266417	0.666647
2.26188	1.47865	1.20645	2.23266	0.038475	1.60921			A0A075B6S5	Immunoglobulin kappa variable 1-27 OS=Homo sapiens OX=9606 GN=IGKV1-27 PE=3 SV=1	0.355547	0.187283	0.490135
-0.886714	1.09163	0.742504	-0.415037	0.216812	0.0242481			O95445	Apolipoprotein M OS=Homo sapiens OX=9606 GN=APOM PE=1 SV=2	0.373799	0.229714	0.586188
-1.9142	-1.76081	-2.11548	-2.25154	-3.36146	-1.56071			P07996	Thrombospondin-1 OS=Homo sapiens OX=9606 GN=THBS1 PE=1 SV=2	0.461075	0.359558	0.862693
2.09961	1.85062	2.32193	1.848	1.81291	1.89872			P02655	Apolipoprotein C-II OS=Homo sapiens OX=9606 GN=APOC2 PE=1 SV=1	0.237511	0.792502	1.71629
-1.57024	-1.84328	-1.79355	NaN	-2.5541	-2.1822	+	Exposed_Unexposed	P00918	Carbonic anhydrase 2 OS=Homo sapiens OX=9606 GN=CA2 PE=1 SV=2	0.632465	1.43293	3.59457
NaN	-1.76081	-1.89308	-1.47393	NaN	-1.02466			Q15848	Adiponectin OS=Homo sapiens OX=9606 GN=ADIPOQ PE=1 SV=1	-0.577652	0.877936	-2.46683
-1.12278	-0.149378	-1.17688	-2.64386	NaN	-0.101282			P01599	Immunoglobulin kappa variable 1-17 OS=Homo sapiens OX=9606 GN=IGKV1-17 PE=1 SV=2	0.556224	0.200538	0.534329
NaN	NaN	-5.21501	-1.08927	NaN	-1.35908			P06331	Immunoglobulin heavy variable 4-34 OS=Homo sapiens OX=9606 GN=IGHV4-34 PE=1 SV=2	-3.99084	0	0
-3.80728	-2.68281	-3.06817	-2.18442	-1.75002	-2.81225			A0A0B4J1Y9	Immunoglobulin heavy variable 3-72 OS=Homo sapiens OX=9606 GN=IGHV3-72 PE=3 SV=1	-0.937188	0.972346	-2.07541
2.61418	1.63912	1.52838	1.67807	NaN	0.384144			P02776	Platelet factor 4 OS=Homo sapiens OX=9606 GN=PF4 PE=1 SV=2	0.896119	0.575848	1.36519
0.407733	1.19855	0.691879	1.26303	-1.03953	0.898718			A0A0C4DH73	Immunoglobulin kappa variable 1-12 OS=Homo sapiens OX=9606 GN=IGKV1-12 PE=3 SV=1	0.391978	0.201132	0.521886
3.23086	2.03505	-2	2.3505	-2.44392	2.76121			P01602	Immunoglobulin kappa variable 1-5 OS=Homo sapiens OX=9606 GN=IGKV1-5 PE=1 SV=2	0.19937	0.0291307	0.0866361
-1.57024	NaN	NaN	-0.304005	NaN	-0.795179			A0A0C4DH31	Immunoglobulin heavy variable 1-18 OS=Homo sapiens OX=9606 GN=IGHV1-18 PE=3 SV=1	-1.02065	0	0
-0.239594	-0.316029	-0.452511	-1.152	-1.30256	-0.328053			P0DJI8	Serum amyloid A-1 protein OS=Homo sapiens OX=9606 GN=SAA1 PE=1 SV=1	0.591495	0.891718	1.9129
-2.9142	-2.12338	NaN	-4.08314	NaN	NaN			Q96KN2	Beta-Ala-His dipeptidase OS=Homo sapiens OX=9606 GN=CNDP1 PE=1 SV=4	1.56435	0	0
-1.57024	-1.84328	-2.83254	-2.25154	NaN	-2.77831			P08519	Apolipoprotein(a) OS=Homo sapiens OX=9606 GN=LPA PE=1 SV=1	0.432902	0.322583	0.812905
-1.48535	-0.17585	-1.70044	-1.35845	-3.13906	-2.42321			P08571	Monocyte differentiation antigen CD14 OS=Homo sapiens OX=9606 GN=CD14 PE=1 SV=2	1.18636	0.777581	1.68697
4.02922	-1.68281	3.47947	4.58496	2.2824	2.64874			P01780	Immunoglobulin heavy variable 3-7 OS=Homo sapiens OX=9606 GN=IGHV3-7 PE=1 SV=2	-1.23007	0.249276	-0.629344
-2.36671	-2.94888	-2.51457	-3.42662	NaN	-3.61961	+	Exposed_Unexposed	P04040	Catalase OS=Homo sapiens OX=9606 GN=CAT PE=1 SV=3	0.913062	1.51147	3.85683
0.514649	-0.68281	-1.70044	0.485428	NaN	-0.928446			Q96IY4	Carboxypeptidase B2 OS=Homo sapiens OX=9606 GN=CPB2 PE=1 SV=2	-0.401358	0.148953	-0.409503
1.51465	-3.10292	0.489386	1.1375	-0.454565	1.02425			A0A087WSY6	Immunoglobulin kappa variable 3D-15 OS=Homo sapiens OX=9606 GN=IGKV3D-15 PE=3 SV=6	-0.935357	0.248371	-0.627361
-2.80728	-1.2303	-2.11548	-1.68966	NaN	-2.29768			sp		-0.0573486	0.0299609	-0.0908494
-0.970778	-2.02385	-2.24101	-0.915936	-2.2276	0.0946369			Q9UK55	Protein Z-dependent protease inhibitor OS=Homo sapiens OX=9606 GN=SERPINA10 PE=1 SV=1	-0.728911	0.395744	-0.936518
2.87722	1.85062	1.62149	1.63227	0.0759487	2.34618			P02654	Apolipoprotein C-I OS=Homo sapiens OX=9606 GN=APOC1 PE=1 SV=1	0.764979	0.421765	0.989004
-3.82804	-3.32193	-3.11548	-4.32193	NaN	-4.20457			Q92954	Proteoglycan 4 OS=Homo sapiens OX=9606 GN=PRG4 PE=1 SV=3	0.841435	1.25299	3.04043
-2.52717	-3.60881	-2.56293	-2.25154	-3.4021	NaN			P04180	Phosphatidylcholine-sterol acyltransferase OS=Homo sapiens OX=9606 GN=LCAT PE=1 SV=1	-0.0728213	0.0386133	-0.116075
-1.85975	-3.25267	-2.11548	-2.05889	-2.57718	-1.88264			Q16610	Extracellular matrix protein 1 OS=Homo sapiens OX=9606 GN=ECM1 PE=1 SV=2	-0.236389	0.190028	-0.496462
1.35115	1.29808	NaN	0.678072	-0.302563	0.656517			P01703	Immunoglobulin lambda variable 1-40 OS=Homo sapiens OX=9606 GN=IGLV1-40 PE=1 SV=2	0.980606	0.997284	2.34648
-0.807279	-0.0480957	-0.893084	-0.377069	-2.30256	-1.1822			P23083	Immunoglobulin heavy variable 1-2 OS=Homo sapiens OX=9606 GN=IGHV1-2 PE=1 SV=2	0.704459	0.496214	1.13709
NaN	2.47865	0.928917	-1.51457	0.314108	1.52675			P01700	Immunoglobulin lambda variable 1-47 OS=Homo sapiens OX=9606 GN=IGLV1-47 PE=1 SV=2	1.59502	0.521646	1.2471
-1.1552	-1.93074	-3.09163	-1.78588	NaN	-1.79518			P20851	C4b-binding protein beta chain OS=Homo sapiens OX=9606 GN=C4BPB PE=1 SV=1	-0.268662	0.133084	-0.369845
0.166726	-0.0238476	0.106916	0.263035	0.148098	0.0946369			P04430	Immunoglobulin kappa variable 1-16 OS=Homo sapiens OX=9606 GN=IGKV1-16 PE=1 SV=2	-0.0853249	0.49602	-1.13671
-1.97078	-0.504473	NaN	-1.88897	NaN	-0.267933			P35542	Serum amyloid A-4 protein OS=Homo sapiens OX=9606 GN=SAA4 PE=1 SV=2	-0.159175	0.0469384	-0.145644
-0.614635	0.528694	-0.145849	-0.286304	-0.302563	-0.525091			Q9NZP8	Complement C1r subcomponent-like protein OS=Homo sapiens OX=9606 GN=C1RL PE=1 SV=2	0.294056	0.359815	0.86322
NaN	0.0465412	-0.893084	NaN	-0.685892	NaN			P61769	Beta-2-microglobulin OS=Homo sapiens OX=9606 GN=B2M PE=1 SV=1	0.262621	0	0
2.54018	-0.0238476	1.32193	1.72247	0.812914	0.421139			A0A0A0MS15	Immunoglobulin heavy variable 3-49 OS=Homo sapiens OX=9606 GN=IGHV3-49 PE=3 SV=1	0.293914	0.129278	0.352082
0.407733	-0.286882	0	0.847998	-0.509014	0.225882			P22352	Glutathione peroxidase 3 OS=Homo sapiens OX=9606 GN=GPX3 PE=1 SV=2	-0.148005	0.122633	-0.335662
1.91675	1.71312	0.657112	1.72247	NaN	0.898718			P01593	Immunoglobulin kappa variable 1D-33 OS=Homo sapiens OX=9606 GN=IGKV1D-33 PE=1 SV=2	0.1184	0.0686351	0.200633
-0.756654	-1.47131	-2.37851	-0.943417	-2.05565	-0.753359			P04070	Vitamin K-dependent protein C OS=Homo sapiens OX=9606 GN=PROC PE=1 SV=1	-0.284683	0.173752	-0.458699
1.61418	-0.721285	-0.0857296	-0.514572	NaN	NaN			A0A0C4DH68	Immunoglobulin kappa variable 2-24 OS=Homo sapiens OX=9606 GN=IGKV2-24 PE=3 SV=1	0.783629	0	0
2.40773	1.85062	-0.274174	1.43296	-1.30256	-0.359081			Q9UGM5	Fetuin-B OS=Homo sapiens OX=9606 GN=FETUB PE=1 SV=2	1.40429	0.541632	1.22635
-3.02967	-4.86035	NaN	-1.64386	NaN	-1.88264			P12259	Coagulation factor V OS=Homo sapiens OX=9606 GN=F5 PE=1 SV=4	-2.18176	0.848073	-2.36354
NaN	-1.07276	-0.793549	-1.51457	-1.20945	-1.56071			P01701	Immunoglobulin lambda variable 1-51 OS=Homo sapiens OX=9606 GN=IGLV1-51 PE=1 SV=2	0.495094	1.1716	2.80881
-2.52717	-2.91282	NaN	NaN	NaN	-3.61961			P01766	Immunoglobulin heavy variable 3-13 OS=Homo sapiens OX=9606 GN=IGHV3-13 PE=1 SV=2	0.899614	0	0
1.9927	NaN	0.943417	1.1375	-0.509014	1.13972			A0A0C4DH25	Immunoglobulin kappa variable 3D-20 OS=Homo sapiens OX=9606 GN=IGKV3D-20 PE=3 SV=1	0.878651	0.446999	1.08514
NaN	-1.12338	-2	-3.18442	NaN	-1.71272			P00746	Complement factor D OS=Homo sapiens OX=9606 GN=CFD PE=1 SV=5	0.886879	0.388023	1.03547
0.0147219	NaN	-0.530514	NaN	-0.887526	-0.127754			P01699	Immunoglobulin lambda variable 1-44 OS=Homo sapiens OX=9606 GN=IGLV1-44 PE=1 SV=2	0.249744	0.18931	0.534117
-1.22232	-0.721285	-4.11548	-1.08927	NaN	-1.42321			A0A0C4DH34	Immunoglobulin heavy variable 4-28 OS=Homo sapiens OX=9606 GN=IGHV4-28 PE=3 SV=1	-0.763454	0.210036	-0.556735
-0.807279	NaN	-2.24101	-0.713118	-2.15634	-1.79518			P0DP01	Immunoglobulin heavy variable 1-8 OS=Homo sapiens OX=9606 GN=IGHV1-8 PE=3 SV=1	0.0307368	0.0128646	0.0397191
-3.02967	-3.49778	NaN	-3.05889	NaN	-4.34659			P27918	Properdin OS=Homo sapiens OX=9606 GN=CFP PE=1 SV=2	0.439017	0.23117	0.640834
-1.85975	-2.02385	NaN	NaN	NaN	-1.35908			Q15485	Ficolin-2 OS=Homo sapiens OX=9606 GN=FCN2 PE=1 SV=2	-0.582716	0	0
-2.29271	NaN	-2.95628	-4.01159	NaN	NaN			Q9Y490	Talin-1 OS=Homo sapiens OX=9606 GN=TLN1 PE=1 SV=3	1.38709	0	0
-0.707744	NaN	-2.97797	-0.340075	NaN	-2.77831			P00742	Coagulation factor X OS=Homo sapiens OX=9606 GN=F10 PE=1 SV=2	-0.283669	0.0552968	-0.170295
-0.637355	-0.801455	-0.945551	-0.862495	-1.4021	NaN			A0A0B4J1V2	Immunoglobulin heavy variable 2-26 OS=Homo sapiens OX=9606 GN=IGHV2-26 PE=3 SV=1	0.33751	0.617746	1.45712
NaN	-1.93074	-3.26748	-4.01159	NaN	-2.88264			sp	Insulin-like growth factor II OS=Homo sapiens OX=9606 GN=IGF2 PE=1 SV=1	0.848006	0.361872	0.969326
-4.12921	-3.93074	NaN	-3.32193	NaN	NaN			P13647	Keratin, type II cytoskeletal 5 OS=Homo sapiens OX=9606 GN=KRT5 PE=1 SV=3	-0.708045	0	0
4.42154	4.52047	3.34941	2.848	1.69744	NaN			A0A0C4DH55	Immunoglobulin kappa variable 3D-7 OS=Homo sapiens OX=9606 GN=IGKV3D-7 PE=3 SV=5	1.82442	1.17608	2.82127
-0.781745	-1.12338	NaN	-1.39593	NaN	-1.79518			P01742	Immunoglobulin heavy variable 1-69 OS=Homo sapiens OX=9606 GN=IGHV1-69 PE=1 SV=2	0.64299	0.872349	2.44729
-1.80728	-2.12338	NaN	-3.18442	-4.20945	NaN			sp	Ubiquitin-40S ribosomal protein S27a OS=Homo sapiens OX=9606 GN=RPS27A PE=1 SV=2	1.73161	1.07562	3.22861
NaN	-2.6677	-3.66482	NaN	NaN	-3.81225			P61224	Ras-related protein Rap-1b OS=Homo sapiens OX=9606 GN=RAP1B PE=1 SV=1	0.645992	0	0
-1.9142	-1.84328	NaN	-2.94342	NaN	NaN			P48740	Mannan-binding lectin serine protease 1 OS=Homo sapiens OX=9606 GN=MASP1 PE=1 SV=3	1.06468	0	0
-0.756654	-1.93074	-2.11548	-1.05889	-1.03953	-1.56071			P55058	Phospholipid transfer protein OS=Homo sapiens OX=9606 GN=PLTP PE=1 SV=1	-0.381244	0.344496	-0.831631
-0.707744	-1.12338	NaN	-1.152	NaN	NaN			A0A0B4J2D9	Immunoglobulin kappa variable 1D-13 OS=Homo sapiens OX=9606 GN=IGKV1D-13 PE=3 SV=1	0.236439	0	0
-3.02967	-0.930738	NaN	-2.47393	NaN	NaN			O00187	Mannan-binding lectin serine protease 2 OS=Homo sapiens OX=9606 GN=MASP2 PE=1 SV=4	0.493725	0	0
-2.36671	-0.471306	-1.53051	-1.18442	NaN	-1.88264			P01715	Immunoglobulin lambda variable 3-1 OS=Homo sapiens OX=9606 GN=IGLV3-1 PE=1 SV=2	0.0773579	0.0339584	0.102555
-6.3516	-4.93074	NaN	-2.32193	NaN	-3.56071			A0A0A0MT36	Immunoglobulin kappa variable 6D-21 OS=Homo sapiens OX=9606 GN=IGKV6D-21 PE=3 SV=1	-2.69985	0.985784	-2.86447
NaN	-3.00474	-2.81291	0.926001	NaN	-1.88264			P01721	Immunoglobulin lambda variable 6-57 OS=Homo sapiens OX=9606 GN=IGLV6-57 PE=1 SV=2	-2.4305	0.645198	-1.72671
-3.52717	-1.53842	NaN	-3.05889	NaN	-4.20457			P01714	Immunoglobulin lambda variable 3-19 OS=Homo sapiens OX=9606 GN=IGLV3-19 PE=1 SV=2	1.09894	0.357227	0.957617
-1.44471	-0.0727577	NaN	-1.55639	NaN	-0.456377			A0A0J9YX35	Immunoglobulin heavy variable 3-64D OS=Homo sapiens OX=9606 GN=IGHV3-64D PE=3 SV=1	0.247652	0.0943822	0.281664
-2.61463	-3.60881	-4.85244	-6.15843	NaN	-0.560715			O00391	Sulfhydryl oxidase 1 OS=Homo sapiens OX=9606 GN=QSOX1 PE=1 SV=3	-0.332391	0.0497332	-0.147906
-3.78681	-1.76081	-3.5961	-5.38082	NaN	-3.32193			P26927	Hepatocyte growth factor-like protein OS=Homo sapiens OX=9606 GN=MST1 PE=1 SV=2	1.30346	0.477034	1.15029
NaN	-1.47131	-2.42245	-3.53952	NaN	-1.97575			P16070	CD44 antigen OS=Homo sapiens OX=9606 GN=CD44 PE=1 SV=3	0.810755	0.328712	0.885919
-0.0296717	-0.258312	-1.17688	-0.321928	-2.50901	-0.882643			P02741	C-reactive protein OS=Homo sapiens OX=9606 GN=CRP PE=1 SV=1	0.749574	0.431201	1.00793
-3.1552	-4.60881	NaN	-4.4112	NaN	NaN			P04275	von Willebrand factor OS=Homo sapiens OX=9606 GN=VWF PE=1 SV=4	0.52919	0	0
0.166726	-0.258312	NaN	0.137505	-1.75002	-0.238787			P04211	Immunoglobulin lambda variable 7-43 OS=Homo sapiens OX=9606 GN=IGLV7-43 PE=3 SV=2	0.571308	0.294583	0.750454
-3.30721	NaN	NaN	-3.96578	-2.72403	NaN			P03951	Coagulation factor XI OS=Homo sapiens OX=9606 GN=F11 PE=1 SV=1	0.0376987	0	0
-1.85975	-2.47131	-5.4374	-2.73697	NaN	NaN			A0A0C4DH24	Immunoglobulin kappa variable 6-21 OS=Homo sapiens OX=9606 GN=IGKV6-21 PE=3 SV=1	-0.519187	0	0
-3.02967	-2.2303	-3.53051	NaN	NaN	NaN			P12814	Alpha-actinin-1 OS=Homo sapiens OX=9606 GN=ACTN1 PE=1 SV=2	NaN	0	0
-2.70774	-4.93074	NaN	-5.87832	NaN	NaN			Q9Y6R7	IgGFc-binding protein OS=Homo sapiens OX=9606 GN=FCGBP PE=1 SV=3	2.05908	0	0
0.794757	0.577057	-0.342888	0.926001	-1.20945	-0.024662			Q13790	Apolipoprotein F OS=Homo sapiens OX=9606 GN=APOF PE=1 SV=2	0.44568	0.248823	0.62835
-2.22232	-2.63796	-3.9349	-2.64386	NaN	-4.61961			P04406	Glyceraldehyde-3-phosphate dehydrogenase OS=Homo sapiens OX=9606 GN=GAPDH PE=1 SV=3	0.700006	0.274465	0.705145
-2.44471	NaN	-2.24101	NaN	NaN	NaN			A0A087WSZ0	Immunoglobulin kappa variable 1D-8 OS=Homo sapiens OX=9606 GN=IGKV1D-8 PE=3 SV=6	NaN	0	0
-2.52717	-3.69808	NaN	NaN	NaN	-3.42321			P55056	Apolipoprotein C-IV OS=Homo sapiens OX=9606 GN=APOC4 PE=1 SV=1	0.310585	0	0
-2.22232	-1.40718	-0.700439	-2.32193	-2.69849	-0.673189			A0A075B6I0	Immunoglobulin lambda variable 8-61 OS=Homo sapiens OX=9606 GN=IGLV8-61 PE=3 SV=7	0.454559	0.2345	0.596807
-3.33665	-4.20827	-4.16439	-2.64386	NaN	-4.74514			P07737	Profilin-1 OS=Homo sapiens OX=9606 GN=PFN1 PE=1 SV=2	-0.208606	0.0836218	-0.241327
-3.76664	NaN	-5.02237	-4.75633	NaN	NaN			P35443	Thrombospondin-4 OS=Homo sapiens OX=9606 GN=THBS4 PE=1 SV=2	0.361828	0	0
-1.52717	-4.55223	NaN	NaN	NaN	-3.61961			Q92496	Complement factor H-related protein 4 OS=Homo sapiens OX=9606 GN=CFHR4 PE=1 SV=3	0.579909	0	0
-1.44471	-1.84328	-2.73697	-2.32193	NaN	-2.68101			P22891	Vitamin K-dependent protein Z OS=Homo sapiens OX=9606 GN=PROZ PE=1 SV=2	0.493152	0.391737	0.964942
-2.61463	-3.89511	NaN	-3.39593	NaN	-4.95664			P05109	Protein S100-A8 OS=Homo sapiens OX=9606 GN=S100A8 PE=1 SV=1	0.92141	0.339432	0.91284
NaN	-3.18658	-3.89308	NaN	NaN	-3.09605			P13727	Bone marrow proteoglycan OS=Homo sapiens OX=9606 GN=PRG2 PE=1 SV=2	-0.443784	0	0
-2.9142	-1.60881	NaN	-1.4344	NaN	-2.76163			Q9Y5Y7	Lymphatic vessel endothelial hyaluronic acid receptor 1 OS=Homo sapiens OX=9606 GN=LYVE1 PE=1 SV=2	-0.163488	0.0571247	-0.175642
-1.1552	-1.53842	-2.97797	NaN	NaN	-2.1822			A0A075B6J9	Immunoglobulin lambda variable 2-18 OS=Homo sapiens OX=9606 GN=IGLV2-18 PE=3 SV=2	0.291671	0	0
NaN	-0.645336	-1.53051	NaN	NaN	-0.838247			P14151	L-selectin OS=Homo sapiens OX=9606 GN=SELL PE=1 SV=2	-0.249678	0	0
-1.61463	-2.47131	NaN	-1.25154	NaN	-1.97575			P11226	Mannose-binding protein C OS=Homo sapiens OX=9606 GN=MBL2 PE=1 SV=2	-0.429326	0.280668	-0.765442
1.56527	NaN	NaN	-0.556393	-2.17383	-1.02466			A0A0C4DH43	Immunoglobulin heavy variable 2-70D OS=Homo sapiens OX=9606 GN=IGHV2-70D PE=3 SV=1	2.8169	0	0
NaN	0.850622	-0.746243	NaN	NaN	0			P32189	Glycerol kinase OS=Homo sapiens OX=9606 GN=GK PE=1 SV=3	0.0521898	0	0
-0.091073	1.91475	1.42884	1.20164	0.767826	NaN			Q66K66	Transmembrane protein 198 OS=Homo sapiens OX=9606 GN=TMEM198 PE=1 SV=1	0.0994441	0.0416564	0.124849
3.02922	2.29808	0.943417	2.51096	-0.165058	1.13972			A0A0B4J1U7	Immunoglobulin heavy variable 6-1 OS=Homo sapiens OX=9606 GN=IGHV6-1 PE=3 SV=1	0.928363	0.398698	0.9425
-2.9142	-3.69808	NaN	NaN	NaN	NaN			Q5T5S1	Coiled-coil domain-containing protein 183 OS=Homo sapiens OX=9606 GN=CCDC183 PE=2 SV=3	NaN	0	0
-1.40518	NaN	-3.24101	-1.68966	NaN	NaN			sp	Lysozyme C OS=Homo sapiens OX=9606 GN=LYZ PE=1 SV=1	-0.633435	0	0
-2.29271	-2.34578	NaN	-7.50635	NaN	-1.97575			O75592	E3 ubiquitin-protein ligase MYCBP2 OS=Homo sapiens OX=9606 GN=MYCBP2 PE=1 SV=4	2.42181	0.324658	0.875746
NaN	-4.1652	-2.71859	-4.87832	NaN	-2.1822			Q8WZ42	Titin OS=Homo sapiens OX=9606 GN=TTN PE=1 SV=4	0.0883675	0.0180954	0.0577622
-3.80728	-3.93074	NaN	-3.42662	NaN	NaN			Q76KX8	Zinc finger protein 534 OS=Homo sapiens OX=9606 GN=ZNF534 PE=2 SV=1	-0.442384	0	0
-0.781745	NaN	-4.70044	-1.4344	NaN	-2.77831			M0R2J8	Doublecortin domain-containing protein 1 OS=Homo sapiens OX=9606 GN=DCDC1 PE=1 SV=1	-0.634738	0.103346	-0.306435
-5.3516	-4.04321	NaN	NaN	NaN	NaN			P62805	Histone H4 OS=Homo sapiens OX=9606 GN=HIST1H4A PE=1 SV=2	NaN	0	0
-2.80728	-3.18658	NaN	-2.39593	NaN	NaN			A0A0G2JS06	Immunoglobulin lambda variable 5-39 OS=Homo sapiens OX=9606 GN=IGLV5-39 PE=3 SV=1	-0.601	0	0
NaN	0.135351	-7.95198	NaN	NaN	NaN			P78386	Keratin, type II cuticular Hb5 OS=Homo sapiens OX=9606 GN=KRT85 PE=1 SV=1	NaN	0	0
