# Supplementary material for: Toxicoproteomics Disclose Pesticides as Downregulators of TNF-α, IL-1β and Estrogen Receptor Pathways in Breast Cancer Women Chronically Exposed
Source: Front Oncol. 2020 Aug 28;10:1698. doi: 10.3389/fonc.2020.01698 (PMC7483484; doi:10.3389/fonc.2020.01698)
Supplement: Supplementary file 4 [file Table_4.xlsx]

## Sheet: string_interactions_down unfilt
Supplementary Table 4 - String analysis interactions from down regulated unfiltered proteins.
#node1	node2	node1_string_internal_id	node2_string_internal_id	node1_external_id	node2_external_id	neighborhood_on_chromosome	gene_fusion	phylogenetic_cooccurrence	homology	coexpression	experimentally_determined_interaction	database_annotated	automated_textmining	combined_score
C1S	SERPING1	4447198	4436285	9606.ENSP00000385035	9606.ENSP00000278407	0	0	0	0	0.451	0.435	0.900	0.844	0.994
C4B	C1S	4448805	4447198	9606.ENSP00000415941	9606.ENSP00000385035	0	0	0	0	0.134	0.050	0.900	0.824	0.983
TF	APOA2	4447279	4443001	9606.ENSP00000385834	9606.ENSP00000356969	0	0	0	0	0.675	0	0.900	0.502	0.982
SERPING1	KLKB1	4436285	4435478	9606.ENSP00000278407	9606.ENSP00000264690	0	0	0	0	0.084	0.129	0.900	0.727	0.975
SERPING1	F12	4436285	4434311	9606.ENSP00000278407	9606.ENSP00000253496	0	0	0	0	0.063	0.129	0.900	0.726	0.974
KLKB1	F12	4435478	4434311	9606.ENSP00000264690	9606.ENSP00000253496	0	0	0.357	0.637	0.396	0.379	0.900	0.838	0.974
SERPINA10	PROC	4434989	4433614	9606.ENSP00000261994	9606.ENSP00000234071	0	0	0	0	0.644	0.129	0.900	0.147	0.970
SERPINA5	PROC	4440432	4433614	9606.ENSP00000333203	9606.ENSP00000234071	0	0	0	0	0.177	0.435	0.900	0.416	0.969
TF	CP	4447279	4435459	9606.ENSP00000385834	9606.ENSP00000264613	0	0	0	0	0.181	0	0.900	0.636	0.967
F11	F12	4447185	4434311	9606.ENSP00000384957	9606.ENSP00000253496	0	0	0.296	0.643	0.396	0	0.900	0.806	0.959
FN1	VTN	4441661	4433357	9606.ENSP00000346839	9606.ENSP00000226218	0	0	0	0	0.070	0	0	0.954	0.956
F11	SERPINA5	4447185	4440432	9606.ENSP00000384957	9606.ENSP00000333203	0	0	0	0	0.214	0.376	0.900	0.189	0.954
F11	PROC	4447185	4433614	9606.ENSP00000384957	9606.ENSP00000234071	0	0	0.351	0.695	0.455	0	0.900	0.148	0.950
APOA2	CP	4443001	4435459	9606.ENSP00000356969	9606.ENSP00000264613	0	0	0	0	0.115	0	0.900	0.440	0.946
A1BG	HRG	4435199	4433552	9606.ENSP00000263100	9606.ENSP00000232003	0	0	0	0	0.098	0	0.900	0.442	0.945
CP	PROC	4435459	4433614	9606.ENSP00000264613	9606.ENSP00000234071	0	0	0	0	0.111	0.379	0.900	0.090	0.943
TF	FN1	4447279	4441661	9606.ENSP00000385834	9606.ENSP00000346839	0	0	0	0	0.061	0.264	0.900	0.250	0.941
FN1	HRG	4441661	4433552	9606.ENSP00000346839	9606.ENSP00000232003	0	0	0	0	0	0.098	0.900	0.404	0.941
FN1	CP	4441661	4435459	9606.ENSP00000346839	9606.ENSP00000264613	0	0	0	0	0.082	0	0.900	0.390	0.939
FBLN1	VTN	4440269	4433357	9606.ENSP00000331544	9606.ENSP00000226218	0	0	0	0	0	0.076	0.900	0.386	0.938
C8A	VTN	4442465	4433357	9606.ENSP00000354458	9606.ENSP00000226218	0	0	0	0	0.297	0	0.900	0.098	0.931
FN1	SERPING1	4441661	4436285	9606.ENSP00000346839	9606.ENSP00000278407	0	0	0	0	0.085	0	0.900	0.268	0.927
ITIH3	ECM1	4448796	4443247	9606.ENSP00000415769	9606.ENSP00000358045	0	0	0	0	0.065	0	0.900	0.286	0.927
APOA2	PROC	4443001	4433614	9606.ENSP00000356969	9606.ENSP00000234071	0	0	0	0	0.275	0	0.900	0.062	0.926
C4B	C8A	4448805	4442465	9606.ENSP00000415941	9606.ENSP00000354458	0	0	0	0	0.116	0	0	0.915	0.922
SERPING1	A1BG	4436285	4435199	9606.ENSP00000278407	9606.ENSP00000263100	0	0	0	0	0	0	0.900	0.218	0.918
FN1	A1BG	4441661	4435199	9606.ENSP00000346839	9606.ENSP00000263100	0	0	0	0	0	0	0.900	0.211	0.917
SERPING1	HRG	4436285	4433552	9606.ENSP00000278407	9606.ENSP00000232003	0	0	0	0	0.063	0	0.900	0.180	0.916
APOA2	SERPINA10	4443001	4434989	9606.ENSP00000356969	9606.ENSP00000261994	0	0	0	0	0.086	0	0.900	0.137	0.914
TF	PROC	4447279	4433614	9606.ENSP00000385834	9606.ENSP00000234071	0	0	0	0	0.147	0.067	0.900	0	0.913
APOA2	FN1	4443001	4441661	9606.ENSP00000356969	9606.ENSP00000346839	0	0	0	0	0	0	0.900	0.172	0.913
F11	KLKB1	4447185	4435478	9606.ENSP00000384957	9606.ENSP00000264690	0	0	0.436	0.963	0.115	0	0.900	0.734	0.911
TF	SERPINA10	4447279	4434989	9606.ENSP00000385834	9606.ENSP00000261994	0	0	0	0	0.062	0	0.900	0.099	0.908
FN1	PROC	4441661	4433614	9606.ENSP00000346839	9606.ENSP00000234071	0	0	0	0	0	0	0.900	0.106	0.906
CP	SERPINA10	4435459	4434989	9606.ENSP00000264613	9606.ENSP00000261994	0	0	0	0	0.061	0	0.900	0.073	0.905
FN1	SERPINA10	4441661	4434989	9606.ENSP00000346839	9606.ENSP00000261994	0	0	0	0	0	0	0.900	0.073	0.903
FN1	FBLN1	4441661	4440269	9606.ENSP00000346839	9606.ENSP00000331544	0	0	0	0	0.157	0.379	0	0.742	0.853
CRISP3	A1BG	4447583	4435199	9606.ENSP00000389026	9606.ENSP00000263100	0	0	0	0	0	0.379	0	0.625	0.757
SERPINA5	KLKB1	4440432	4435478	9606.ENSP00000333203	9606.ENSP00000264690	0	0	0	0	0.112	0.435	0	0.519	0.738
C4B	SERPING1	4448805	4436285	9606.ENSP00000415941	9606.ENSP00000278407	0	0	0	0	0.161	0	0	0.686	0.725
ITIH3	SERPINA10	4448796	4434989	9606.ENSP00000415769	9606.ENSP00000261994	0	0	0	0	0.498	0	0	0.473	0.724
ITIH3	HRG	4448796	4433552	9606.ENSP00000415769	9606.ENSP00000232003	0	0	0	0	0.636	0	0	0.234	0.709
KLKB1	HRG	4435478	4433552	9606.ENSP00000264690	9606.ENSP00000232003	0	0	0	0	0.461	0	0	0.439	0.684
SERPINA10	HRG	4434989	4433552	9606.ENSP00000261994	9606.ENSP00000232003	0	0	0	0	0.564	0	0	0.292	0.678
PROC	HRG	4433614	4433552	9606.ENSP00000234071	9606.ENSP00000232003	0	0	0	0	0.656	0	0	0.094	0.675
C8A	HRG	4442465	4433552	9606.ENSP00000354458	9606.ENSP00000232003	0	0	0	0	0.574	0	0	0.210	0.649
APOA2	SERPINA7	4443001	4440097	9606.ENSP00000356969	9606.ENSP00000329374	0	0	0	0	0.541	0	0	0.260	0.646
F11	HRG	4447185	4433552	9606.ENSP00000384957	9606.ENSP00000232003	0	0	0	0	0.461	0	0	0.363	0.642
HRG	VTN	4433552	4433357	9606.ENSP00000232003	9606.ENSP00000226218	0	0	0	0	0.266	0	0	0.529	0.640
F11	C8A	4447185	4442465	9606.ENSP00000384957	9606.ENSP00000354458	0	0	0	0	0.600	0	0	0.127	0.636
C8A	PROC	4442465	4433614	9606.ENSP00000354458	9606.ENSP00000234071	0	0	0	0	0.605	0	0	0.105	0.632
ECM1	FBLN1	4443247	4440269	9606.ENSP00000358045	9606.ENSP00000331544	0	0	0	0	0.051	0.379	0	0.421	0.628
F12	HRG	4434311	4433552	9606.ENSP00000253496	9606.ENSP00000232003	0	0	0	0	0.461	0	0	0.327	0.621
F12	PROC	4434311	4433614	9606.ENSP00000253496	9606.ENSP00000234071	0	0	0.414	0.639	0.518	0	0	0.221	0.614
F11	SERPINA10	4447185	4434989	9606.ENSP00000384957	9606.ENSP00000261994	0	0	0	0	0.481	0.129	0	0.212	0.612
C1S	C8A	4447198	4442465	9606.ENSP00000385035	9606.ENSP00000354458	0	0	0	0	0.062	0	0	0.601	0.610
ITIH3	C8A	4448796	4442465	9606.ENSP00000415769	9606.ENSP00000354458	0	0	0	0	0.602	0	0	0.058	0.609
C8A	SERPINA10	4442465	4434989	9606.ENSP00000354458	9606.ENSP00000261994	0	0	0	0	0.604	0	0	0	0.604
ITIH3	APOA2	4448796	4443001	9606.ENSP00000415769	9606.ENSP00000356969	0	0	0	0	0.562	0	0	0.092	0.586
ITIH3	SERPINA7	4448796	4440097	9606.ENSP00000415769	9606.ENSP00000329374	0	0	0	0	0.564	0	0	0.086	0.584
C1S	FN1	4447198	4441661	9606.ENSP00000385035	9606.ENSP00000346839	0	0	0	0	0.119	0.264	0	0.409	0.583
KLKB1	SERPINA10	4435478	4434989	9606.ENSP00000264690	9606.ENSP00000261994	0	0	0	0	0.481	0.129	0	0.151	0.582
C4B	VTN	4448805	4433357	9606.ENSP00000415941	9606.ENSP00000226218	0	0	0	0	0.139	0	0	0.513	0.562
F11	SERPING1	4447185	4436285	9606.ENSP00000384957	9606.ENSP00000278407	0	0	0	0	0.063	0.129	0	0.496	0.553
ITIH3	KLKB1	4448796	4435478	9606.ENSP00000415769	9606.ENSP00000264690	0	0	0	0	0.425	0	0	0.252	0.551
TF	A1BG	4447279	4435199	9606.ENSP00000385834	9606.ENSP00000263100	0	0	0	0	0.061	0	0	0.540	0.550
C8A	KLKB1	4442465	4435478	9606.ENSP00000354458	9606.ENSP00000264690	0	0	0	0	0.426	0	0	0.237	0.543
ITIH3	F12	4448796	4434311	9606.ENSP00000415769	9606.ENSP00000253496	0	0	0	0	0.458	0	0	0.183	0.538
TF	HRG	4447279	4433552	9606.ENSP00000385834	9606.ENSP00000232003	0	0	0	0	0.146	0	0	0.479	0.536
TF	AZGP1	4447279	4436962	9606.ENSP00000385834	9606.ENSP00000292401	0	0	0	0	0.118	0	0	0.493	0.534
ITIH3	F11	4448796	4447185	9606.ENSP00000415769	9606.ENSP00000384957	0	0	0	0	0.528	0	0	0.050	0.533
SERPINA7	CP	4440097	4435459	9606.ENSP00000329374	9606.ENSP00000264613	0	0	0	0	0.156	0	0	0.462	0.527
TF	VTN	4447279	4433357	9606.ENSP00000385834	9606.ENSP00000226218	0	0	0	0	0.296	0	0	0.348	0.521
SERPINA10	F12	4434989	4434311	9606.ENSP00000261994	9606.ENSP00000253496	0	0	0	0	0.467	0.129	0	0	0.515
SERPING1	CP	4436285	4435459	9606.ENSP00000278407	9606.ENSP00000264613	0	0	0	0	0.209	0	0	0.400	0.505
CPN1	HRG	4443530	4433552	9606.ENSP00000359446	9606.ENSP00000232003	0	0	0	0	0.082	0	0	0.475	0.497
C8A	SERPINA7	4442465	4440097	9606.ENSP00000354458	9606.ENSP00000329374	0	0	0	0	0.497	0	0	0	0.497
ITIH3	PROC	4448796	4433614	9606.ENSP00000415769	9606.ENSP00000234071	0	0	0	0	0.482	0	0	0.050	0.487
AZGP1	CP	4436962	4435459	9606.ENSP00000292401	9606.ENSP00000264613	0	0	0	0	0.116	0	0	0.443	0.487
CPN1	A1BG	4443530	4435199	9606.ENSP00000359446	9606.ENSP00000263100	0	0	0	0	0	0	0	0.485	0.485
TF	SERPINA7	4447279	4440097	9606.ENSP00000385834	9606.ENSP00000329374	0	0	0	0	0.265	0	0	0.321	0.480
ECM1	FN1	4443247	4441661	9606.ENSP00000358045	9606.ENSP00000346839	0	0	0	0	0.154	0	0	0.410	0.479
CP	VTN	4435459	4433357	9606.ENSP00000264613	9606.ENSP00000226218	0	0	0	0	0.218	0	0	0.356	0.475
PGLYRP2	SERPINA10	4441570	4434989	9606.ENSP00000345968	9606.ENSP00000261994	0	0	0	0	0.093	0	0	0.442	0.472
C4B	TF	4448805	4447279	9606.ENSP00000415941	9606.ENSP00000385834	0	0	0	0	0.120	0	0	0.423	0.471
SERPINA7	PROC	4440097	4433614	9606.ENSP00000329374	9606.ENSP00000234071	0	0	0	0	0.418	0.129	0	0	0.471
KLKB1	PROC	4435478	4433614	9606.ENSP00000264690	9606.ENSP00000234071	0	0	0.382	0.704	0.392	0	0	0.116	0.468
AZGP1	HRG	4436962	4433552	9606.ENSP00000292401	9606.ENSP00000232003	0	0	0	0	0.196	0	0	0.364	0.467
CP	BCHE	4435459	4435424	9606.ENSP00000264613	9606.ENSP00000264381	0	0	0	0	0.084	0	0	0.441	0.466
APOA2	HRG	4443001	4433552	9606.ENSP00000356969	9606.ENSP00000232003	0	0	0	0	0.212	0	0	0.349	0.465
C1S	VTN	4447198	4433357	9606.ENSP00000385035	9606.ENSP00000226218	0	0	0	0	0.077	0	0	0.431	0.452
F11	SERPINA7	4447185	4440097	9606.ENSP00000384957	9606.ENSP00000329374	0	0	0	0	0.384	0.129	0	0.060	0.451
CP	A1BG	4435459	4435199	9606.ENSP00000264613	9606.ENSP00000263100	0	0	0	0	0.061	0	0	0.433	0.445
SERPING1	VTN	4436285	4433357	9606.ENSP00000278407	9606.ENSP00000226218	0	0	0	0	0.083	0	0	0.408	0.434
C8A	F12	4442465	4434311	9606.ENSP00000354458	9606.ENSP00000253496	0	0	0	0	0.373	0.082	0	0.093	0.433
CRISP3	AZGP1	4447583	4436962	9606.ENSP00000389026	9606.ENSP00000292401	0	0	0	0	0	0	0	0.430	0.430
GPX3	CP	4445798	4435459	9606.ENSP00000373477	9606.ENSP00000264613	0	0	0	0	0.084	0	0	0.395	0.422
CP	HRG	4435459	4433552	9606.ENSP00000264613	9606.ENSP00000232003	0	0	0	0	0.063	0	0	0.408	0.421
SERPINA5	VTN	4440432	4433357	9606.ENSP00000333203	9606.ENSP00000226218	0	0	0	0	0.157	0	0	0.336	0.417
BCHE	HRG	4435424	4433552	9606.ENSP00000264381	9606.ENSP00000232003	0	0	0	0	0.064	0	0	0.400	0.414
SERPINA5	CP	4440432	4435459	9606.ENSP00000333203	9606.ENSP00000264613	0	0	0	0	0.121	0	0	0.360	0.414
CPN1	KLKB1	4443530	4435478	9606.ENSP00000359446	9606.ENSP00000264690	0	0	0	0	0.062	0	0	0.399	0.412
APOA2	SERPINA5	4443001	4440432	9606.ENSP00000356969	9606.ENSP00000333203	0	0	0	0	0.186	0	0	0.303	0.409
