# Supplementary material for: Toxicoproteomics Disclose Pesticides as Downregulators of TNF-α, IL-1β and Estrogen Receptor Pathways in Breast Cancer Women Chronically Exposed
Source: Front Oncol. 2020 Aug 28;10:1698. doi: 10.3389/fonc.2020.01698 (PMC7483484; doi:10.3389/fonc.2020.01698)
Supplement: Supplementary file 5 [file Table_5.xlsx]

## Sheet: string_interactions_up unfilter
Supplementary Table 5 - String analysis interactions from up regulated unfiltered proteins.
#node1	node2	node1_string_internal_id	node2_string_internal_id	node1_external_id	node2_external_id	neighborhood_on_chromosome	gene_fusion	phylogenetic_cooccurrence	homology	coexpression	experimentally_determined_interaction	database_annotated	automated_textmining	combined_score
F2	FGA	4438421	4438214	9606.ENSP00000308541	9606.ENSP00000306361	0	0	0	0	0.804	0.937	0.900	0.619	0.999
CFH	C3	4442881	4433951	9606.ENSP00000356399	9606.ENSP00000245907	0	0	0	0	0.118	0.870	0.900	0.933	0.999
FGA	FGB	4438214	4438190	9606.ENSP00000306361	9606.ENSP00000306099	0	0	0	0.744	0.992	0.961	0.900	0.955	0.999
C1QA	C1QB	4444428	4438900	9606.ENSP00000363773	9606.ENSP00000313967	0	0	0.389	0.860	0.989	0.885	0.900	0.844	0.999
FGG	FGB	4440740	4438190	9606.ENSP00000336829	9606.ENSP00000306099	0	0	0	0.803	0.992	0.962	0.900	0.938	0.999
APOA1	APOB	4433668	4433584	9606.ENSP00000236850	9606.ENSP00000233242	0	0	0	0	0.793	0.521	0.900	0.936	0.999
SERPINC1	F2	4442941	4438421	9606.ENSP00000356671	9606.ENSP00000308541	0	0	0	0	0.815	0.881	0.900	0.939	0.999
APOA1	APOC3	4433668	4433396	9606.ENSP00000236850	9606.ENSP00000227667	0	0	0	0	0.957	0.104	0.900	0.843	0.999
C1QC	C1QB	4444427	4438900	9606.ENSP00000363770	9606.ENSP00000313967	0	0	0.426	0.927	0.989	0.454	0.900	0.893	0.999
CFI	CFH	4446295	4442881	9606.ENSP00000378130	9606.ENSP00000356399	0	0	0	0	0.119	0.870	0.900	0.939	0.999
SERPINC1	F9	4442941	4433043	9606.ENSP00000356671	9606.ENSP00000218099	0	0	0	0	0.654	0.881	0.900	0.790	0.999
ORM2	ORM1	4447873	4434700	9606.ENSP00000394936	9606.ENSP00000259396	0	0	0	0.983	0.954	0.837	0.900	0.907	0.999
FGG	FGA	4440740	4438214	9606.ENSP00000336829	9606.ENSP00000306361	0	0	0	0.764	0.993	0.966	0.900	0.940	0.999
F2	SERPIND1	4438421	4432868	9606.ENSP00000308541	9606.ENSP00000215727	0	0	0	0	0.612	0.881	0.900	0.752	0.998
CFB	C3	4448835	4433951	9606.ENSP00000416561	9606.ENSP00000245907	0	0	0	0	0.310	0.873	0.900	0.869	0.998
RBP4	TTR	4443752	4433675	9606.ENSP00000360522	9606.ENSP00000237014	0	0	0	0	0.252	0.890	0.900	0.838	0.998
FGG	F2	4440740	4438421	9606.ENSP00000336829	9606.ENSP00000308541	0	0	0	0	0.811	0.860	0.900	0.645	0.998
C1QA	C1QC	4444428	4444427	9606.ENSP00000363773	9606.ENSP00000363770	0	0	0.397	0.825	0.954	0.379	0.900	0.763	0.997
F2	FGB	4438421	4438190	9606.ENSP00000308541	9606.ENSP00000306099	0	0	0	0	0.615	0.845	0.900	0.662	0.997
CFI	C3	4446295	4433951	9606.ENSP00000378130	9606.ENSP00000245907	0	0	0	0	0.143	0.871	0.900	0.798	0.997
APOE	APOB	4434227	4433584	9606.ENSP00000252486	9606.ENSP00000233242	0	0	0	0	0.320	0.320	0.900	0.924	0.996
AHSG	APOA1	4447823	4433668	9606.ENSP00000393887	9606.ENSP00000236850	0	0	0	0	0.918	0	0.900	0.614	0.996
APOB	APOC3	4433584	4433396	9606.ENSP00000233242	9606.ENSP00000227667	0	0	0	0	0.688	0	0.900	0.896	0.996
SERPINC1	FGA	4442941	4438214	9606.ENSP00000356671	9606.ENSP00000306361	0	0	0	0	0.925	0	0.900	0.521	0.996
C8B	C8G	4443704	4433295	9606.ENSP00000360281	9606.ENSP00000224181	0	0	0	0	0.180	0.800	0.900	0.754	0.995
SERPINC1	FGG	4442941	4440740	9606.ENSP00000356671	9606.ENSP00000336829	0	0	0	0	0.907	0	0.900	0.543	0.995
SERPINF2	PLG	4439481	4438461	9606.ENSP00000321853	9606.ENSP00000308938	0	0	0	0	0.188	0.435	0.900	0.920	0.995
CFHR1	C3	4438923	4433951	9606.ENSP00000314299	9606.ENSP00000245907	0	0	0	0	0	0.800	0.900	0.731	0.994
SERPINC1	ITIH2	4442941	4442116	9606.ENSP00000356671	9606.ENSP00000351190	0	0	0	0	0.922	0	0.900	0.319	0.994
C6	C5	4435261	4433289	9606.ENSP00000263413	9606.ENSP00000223642	0	0	0	0	0.116	0.870	0.900	0.472	0.993
APOC2	APOC3	4450821	4433396	9606.ENSP00000466775	9606.ENSP00000227667	0	0	0	0	0.208	0	0.900	0.921	0.993
APOC2	APOE	4450821	4434227	9606.ENSP00000466775	9606.ENSP00000252486	0	0	0	0	0.170	0.320	0.900	0.895	0.993
SERPINA1	A2M	4448813	4439653	9606.ENSP00000416066	9606.ENSP00000323929	0	0	0	0	0.119	0	0.900	0.920	0.992
APOC1	APOE	4450772	4434227	9606.ENSP00000465356	9606.ENSP00000252486	0	0	0	0	0.805	0	0.720	0.876	0.992
SERPINC1	FGB	4442941	4438190	9606.ENSP00000356671	9606.ENSP00000306099	0	0	0	0	0.838	0	0.900	0.514	0.991
AHSG	FGG	4447823	4440740	9606.ENSP00000393887	9606.ENSP00000336829	0	0	0	0	0.864	0	0.900	0.407	0.991
APOC2	APOA1	4450821	4433668	9606.ENSP00000466775	9606.ENSP00000236850	0	0	0	0	0.728	0	0.900	0.705	0.991
APOE	APOA1	4434227	4433668	9606.ENSP00000252486	9606.ENSP00000236850	0	0	0	0	0.206	0.299	0.900	0.859	0.991
APOA4	APOC3	4442050	4433396	9606.ENSP00000350425	9606.ENSP00000227667	0	0	0	0	0.565	0	0.900	0.789	0.990
SERPINC1	PLG	4442941	4438461	9606.ENSP00000356671	9606.ENSP00000308938	0	0	0	0	0.684	0.435	0	0.952	0.990
AHSG	ITIH2	4447823	4442116	9606.ENSP00000393887	9606.ENSP00000351190	0	0	0	0	0.841	0	0.900	0.439	0.990
ORM2	AHSG	4447873	4447823	9606.ENSP00000394936	9606.ENSP00000393887	0	0	0	0	0.731	0	0.900	0.638	0.989
F13B	FGA	4442875	4438214	9606.ENSP00000356382	9606.ENSP00000306361	0	0	0	0	0.685	0	0.900	0.679	0.989
FGA	APOA1	4438214	4433668	9606.ENSP00000306361	9606.ENSP00000236850	0	0	0	0	0.642	0.514	0.900	0.450	0.989
ITIH2	FGG	4442116	4440740	9606.ENSP00000351190	9606.ENSP00000336829	0	0	0	0	0.886	0	0.900	0.173	0.989
AHSG	FGA	4447823	4438214	9606.ENSP00000393887	9606.ENSP00000306361	0	0	0	0	0.835	0	0.900	0.433	0.989
APOA4	APOB	4442050	4433584	9606.ENSP00000350425	9606.ENSP00000233242	0	0	0	0	0.613	0.157	0.900	0.700	0.988
APOC2	APOB	4450821	4433584	9606.ENSP00000466775	9606.ENSP00000233242	0	0	0	0	0.120	0.320	0.900	0.833	0.988
AHSG	APOB	4447823	4433584	9606.ENSP00000393887	9606.ENSP00000233242	0	0	0	0	0.813	0	0.900	0.378	0.987
AHSG	SERPINC1	4447823	4442941	9606.ENSP00000393887	9606.ENSP00000356671	0	0	0	0	0.807	0	0.900	0.425	0.987
CFHR4	C3	4442877	4433951	9606.ENSP00000356386	9606.ENSP00000245907	0	0	0	0	0	0.379	0.900	0.795	0.986
AHSG	ORM1	4447823	4434700	9606.ENSP00000393887	9606.ENSP00000259396	0	0	0	0	0.639	0	0.900	0.664	0.986
F2	VWF	4438421	4434871	9606.ENSP00000308541	9606.ENSP00000261405	0	0	0	0	0	0	0.900	0.857	0.985
ITIH2	FGA	4442116	4438214	9606.ENSP00000351190	9606.ENSP00000306361	0	0	0	0	0.845	0	0.900	0.112	0.985
TLN1	RAP1B	4439035	4434137	9606.ENSP00000316029	9606.ENSP00000250559	0	0	0	0	0.061	0.731	0.900	0.471	0.984
APOE	APOC3	4434227	4433396	9606.ENSP00000252486	9606.ENSP00000227667	0	0	0	0	0.093	0	0.900	0.840	0.984
FGG	APOA1	4440740	4433668	9606.ENSP00000336829	9606.ENSP00000236850	0	0	0	0	0.746	0	0.900	0.448	0.984
C2	C3	4437564	4433951	9606.ENSP00000299367	9606.ENSP00000245907	0	0	0	0	0.148	0.404	0.900	0.733	0.984
PLG	KNG1	4438461	4435537	9606.ENSP00000308938	9606.ENSP00000265023	0	0	0	0	0.262	0.379	0.900	0.677	0.983
ITIH2	APOA1	4442116	4433668	9606.ENSP00000351190	9606.ENSP00000236850	0	0	0	0	0.797	0	0.900	0.264	0.983
PLG	VWF	4438461	4434871	9606.ENSP00000308938	9606.ENSP00000261405	0	0	0	0	0	0	0.900	0.845	0.983
CFB	CFI	4448835	4446295	9606.ENSP00000416561	9606.ENSP00000378130	0	0	0	0	0.132	0	0.900	0.830	0.983
SERPINC1	VWF	4442941	4434871	9606.ENSP00000356671	9606.ENSP00000261405	0	0	0	0	0	0	0.900	0.837	0.983
PLG	FGA	4438461	4438214	9606.ENSP00000308938	9606.ENSP00000306361	0	0	0	0	0.676	0.157	0.900	0.442	0.982
PLG	FGB	4438461	4438190	9606.ENSP00000308938	9606.ENSP00000306099	0	0	0	0	0.686	0.157	0.900	0.408	0.982
F13B	FGB	4442875	4438190	9606.ENSP00000356382	9606.ENSP00000306099	0	0	0	0	0.640	0	0.900	0.529	0.981
FGG	PLG	4440740	4438461	9606.ENSP00000336829	9606.ENSP00000308938	0	0	0	0	0.677	0.157	0.900	0.401	0.981
APOA1	APOH	4433668	4432817	9606.ENSP00000236850	9606.ENSP00000205948	0	0	0	0	0.845	0	0.720	0.609	0.981
MASP1	FCN3	4437260	4435966	9606.ENSP00000296280	9606.ENSP00000270879	0	0	0	0	0	0.157	0.900	0.799	0.981
A2M	SERPINF2	4439653	4439481	9606.ENSP00000323929	9606.ENSP00000321853	0	0	0	0	0.138	0	0.900	0.790	0.980
F13B	FGG	4442875	4440740	9606.ENSP00000356382	9606.ENSP00000336829	0	0	0	0	0.414	0.379	0.900	0.514	0.980
FGG	APOB	4440740	4433584	9606.ENSP00000336829	9606.ENSP00000233242	0	0	0	0	0.775	0	0.900	0.212	0.980
ITIH2	SERPIND1	4442116	4432868	9606.ENSP00000351190	9606.ENSP00000215727	0	0	0	0	0.604	0	0.900	0.556	0.980
AHSG	AMBP	4447823	4435563	9606.ENSP00000393887	9606.ENSP00000265132	0	0	0	0	0.958	0	0	0.526	0.979
HP	APOA1	4441808	4433668	9606.ENSP00000348170	9606.ENSP00000236850	0	0	0	0	0.181	0.379	0.720	0.871	0.979
FGG	SERPIND1	4440740	4432868	9606.ENSP00000336829	9606.ENSP00000215727	0	0	0	0	0.621	0	0.900	0.507	0.979
C8B	C5	4443704	4433289	9606.ENSP00000360281	9606.ENSP00000223642	0	0	0	0	0.098	0.379	0.900	0.661	0.978
SERPINC1	APOA1	4442941	4433668	9606.ENSP00000356671	9606.ENSP00000236850	0	0	0	0	0.597	0	0.900	0.510	0.978
VWF	THBS1	4434871	4434771	9606.ENSP00000261405	9606.ENSP00000260356	0	0	0	0	0.063	0	0.900	0.785	0.978
IGFALS	IGFBP3	4448841	4445494	9606.ENSP00000416683	9606.ENSP00000370473	0	0	0	0	0.061	0.379	0.900	0.679	0.978
APOC3	APOH	4433396	4432817	9606.ENSP00000227667	9606.ENSP00000205948	0	0	0	0	0.841	0	0.720	0.556	0.978
FGA	APOB	4438214	4433584	9606.ENSP00000306361	9606.ENSP00000233242	0	0	0	0	0.717	0	0.900	0.269	0.977
C1R	C1QB	4449877	4438900	9606.ENSP00000438615	9606.ENSP00000313967	0	0	0	0	0.137	0.379	0.900	0.636	0.977
SERPINC1	F13B	4442941	4442875	9606.ENSP00000356671	9606.ENSP00000356382	0	0	0	0	0.646	0	0.900	0.398	0.976
SERPINA1	ORM1	4448813	4434700	9606.ENSP00000416066	9606.ENSP00000259396	0	0	0	0	0.437	0	0.900	0.609	0.976
HP	ORM1	4441808	4434700	9606.ENSP00000348170	9606.ENSP00000259396	0	0	0	0	0.287	0	0.900	0.692	0.976
IGFBP3	PLG	4445494	4438461	9606.ENSP00000370473	9606.ENSP00000308938	0	0	0	0	0	0.379	0.900	0.640	0.975
FGG	AMBP	4440740	4435563	9606.ENSP00000336829	9606.ENSP00000265132	0	0	0	0	0.963	0	0	0.369	0.975
SERPINF2	FGA	4439481	4438214	9606.ENSP00000321853	9606.ENSP00000306361	0	0	0	0	0.440	0.379	0.900	0.374	0.975
APOC2	APOA4	4450821	4442050	9606.ENSP00000466775	9606.ENSP00000350425	0	0	0	0	0.197	0	0.900	0.717	0.975
FGA	SERPIND1	4438214	4432868	9606.ENSP00000306361	9606.ENSP00000215727	0	0	0	0	0.615	0	0.900	0.420	0.975
APOC2	APOC1	4450821	4450772	9606.ENSP00000466775	9606.ENSP00000465356	0	0	0	0	0.185	0	0.800	0.861	0.975
ITIH2	APOB	4442116	4433584	9606.ENSP00000351190	9606.ENSP00000233242	0	0	0	0	0.734	0	0.900	0.122	0.974
SERPINA1	AHSG	4448813	4447823	9606.ENSP00000416066	9606.ENSP00000393887	0	0	0	0	0.281	0	0.900	0.672	0.974
AGT	KNG1	4442719	4435537	9606.ENSP00000355627	9606.ENSP00000265023	0	0	0	0	0.097	0.379	0.900	0.592	0.974
SERPINC1	APOB	4442941	4433584	9606.ENSP00000356671	9606.ENSP00000233242	0	0	0	0	0.581	0	0.900	0.443	0.974
F2	KNG1	4438421	4435537	9606.ENSP00000308541	9606.ENSP00000265023	0	0	0	0	0.216	0.379	0.900	0.543	0.974
AHSG	FGB	4447823	4438190	9606.ENSP00000393887	9606.ENSP00000306099	0	0	0	0	0.654	0	0.900	0.293	0.973
APOC1	APOB	4450772	4433584	9606.ENSP00000465356	9606.ENSP00000233242	0	0	0	0	0.098	0	0.900	0.725	0.973
APOB	APOH	4433584	4432817	9606.ENSP00000233242	9606.ENSP00000205948	0	0	0	0	0.812	0	0.720	0.541	0.973
AHSG	F2	4447823	4438421	9606.ENSP00000393887	9606.ENSP00000308541	0	0	0	0	0.959	0	0	0.376	0.973
C1R	C1QA	4449877	4444428	9606.ENSP00000438615	9606.ENSP00000363773	0	0	0	0	0.154	0.379	0.900	0.558	0.973
SERPINC1	KNG1	4442941	4435537	9606.ENSP00000356671	9606.ENSP00000265023	0	0	0	0	0.284	0	0.900	0.651	0.972
SERPINA1	PLG	4448813	4438461	9606.ENSP00000416066	9606.ENSP00000308938	0	0	0	0	0.177	0.129	0.900	0.656	0.972
FGG	ORM1	4440740	4434700	9606.ENSP00000336829	9606.ENSP00000259396	0	0	0	0	0.606	0	0.900	0.354	0.972
PLG	THBS1	4438461	4434771	9606.ENSP00000308938	9606.ENSP00000260356	0	0	0	0	0	0.379	0.900	0.598	0.972
A2M	PLG	4439653	4438461	9606.ENSP00000323929	9606.ENSP00000308938	0	0	0	0	0.110	0.050	0.900	0.709	0.972
CFH	CFHR1	4442881	4438923	9606.ENSP00000356399	9606.ENSP00000314299	0	0	0	0.960	0.325	0.958	0	0.869	0.971
AHSG	APOH	4447823	4432817	9606.ENSP00000393887	9606.ENSP00000205948	0	0	0	0	0.939	0	0	0.530	0.970
SERPINA1	APOA1	4448813	4433668	9606.ENSP00000416066	9606.ENSP00000236850	0	0	0	0	0.232	0	0.900	0.642	0.970
FGA	ORM1	4438214	4434700	9606.ENSP00000306361	9606.ENSP00000259396	0	0	0	0	0.488	0	0.900	0.472	0.970
VWF	F9	4434871	4433043	9606.ENSP00000261405	9606.ENSP00000218099	0	0	0	0	0.054	0	0.900	0.709	0.970
FGB	SERPIND1	4438190	4432868	9606.ENSP00000306099	9606.ENSP00000215727	0	0	0	0	0.426	0	0.900	0.525	0.970
F2	AMBP	4438421	4435563	9606.ENSP00000308541	9606.ENSP00000265132	0	0	0	0	0.910	0.437	0	0.423	0.968
C7	C5	4439494	4433289	9606.ENSP00000322061	9606.ENSP00000223642	0	0	0	0	0.062	0.379	0.900	0.518	0.968
APOA1	SERPIND1	4433668	4432868	9606.ENSP00000236850	9606.ENSP00000215727	0	0	0	0	0.598	0	0.900	0.288	0.968
A2M	APOA1	4439653	4433668	9606.ENSP00000323929	9606.ENSP00000236850	0	0	0	0	0.100	0	0.900	0.678	0.968
C1R	C1QC	4449877	4444427	9606.ENSP00000438615	9606.ENSP00000363770	0	0	0	0	0.119	0	0.900	0.666	0.968
ORM2	HP	4447873	4441808	9606.ENSP00000394936	9606.ENSP00000348170	0	0	0	0	0.242	0	0.900	0.618	0.968
C3	APOA1	4433951	4433668	9606.ENSP00000245907	9606.ENSP00000236850	0	0	0	0	0.110	0	0.900	0.664	0.967
APCS	TTR	4434407	4433675	9606.ENSP00000255040	9606.ENSP00000237014	0	0	0	0	0.108	0	0.900	0.669	0.967
ORM2	FGA	4447873	4438214	9606.ENSP00000394936	9606.ENSP00000306361	0	0	0	0	0.583	0	0.900	0.293	0.967
ORM2	TTR	4447873	4433675	9606.ENSP00000394936	9606.ENSP00000237014	0	0	0	0	0.493	0	0.900	0.391	0.966
PPBP	VWF	4437223	4434871	9606.ENSP00000296028	9606.ENSP00000261405	0	0	0	0	0.061	0	0.900	0.669	0.966
IGLL5	IGJ	4449581	4434385	9606.ENSP00000431254	9606.ENSP00000254801	0	0	0	0	0.364	0	0.900	0.510	0.966
PLTP	APOE	4448868	4434227	9606.ENSP00000417138	9606.ENSP00000252486	0	0	0	0	0.138	0.379	0.720	0.797	0.965
F2	F9	4438421	4433043	9606.ENSP00000308541	9606.ENSP00000218099	0	0	0.408	0.727	0.254	0.379	0.900	0.860	0.965
FGB	ORM1	4438190	4434700	9606.ENSP00000306099	9606.ENSP00000259396	0	0	0	0	0.494	0	0.900	0.369	0.965
ACTN1	TLN1	4446270	4439035	9606.ENSP00000377941	9606.ENSP00000316029	0	0	0	0	0.116	0.083	0.900	0.622	0.965
SERPINA1	ORM2	4448813	4447873	9606.ENSP00000416066	9606.ENSP00000394936	0	0	0	0	0.394	0	0.900	0.481	0.965
APOB	SERPIND1	4433584	4432868	9606.ENSP00000233242	9606.ENSP00000215727	0	0	0	0	0.552	0	0.900	0.268	0.964
AHSG	SERPIND1	4447823	4432868	9606.ENSP00000393887	9606.ENSP00000215727	0	0	0	0	0.589	0	0.900	0.193	0.964
APOC1	APOC3	4450772	4433396	9606.ENSP00000465356	9606.ENSP00000227667	0	0	0	0	0.186	0	0.800	0.798	0.964
SERPINA1	C3	4448813	4433951	9606.ENSP00000416066	9606.ENSP00000245907	0	0	0	0	0.160	0	0.900	0.595	0.963
C2	C5	4437564	4433289	9606.ENSP00000299367	9606.ENSP00000223642	0	0	0	0	0.063	0.391	0.900	0.437	0.963
CLU	C9	4438974	4435259	9606.ENSP00000315130	9606.ENSP00000263408	0	0	0	0	0.060	0.379	0.900	0.444	0.963
ORM2	FGG	4447873	4440740	9606.ENSP00000394936	9606.ENSP00000336829	0	0	0	0	0.607	0	0.900	0.118	0.962
F2	APOH	4438421	4432817	9606.ENSP00000308541	9606.ENSP00000205948	0	0	0	0	0.847	0	0	0.767	0.962
FGG	SERPINF2	4440740	4439481	9606.ENSP00000336829	9606.ENSP00000321853	0	0	0	0	0.408	0	0.900	0.395	0.961
PROS1	C4BPA	4446246	4442800	9606.ENSP00000377783	9606.ENSP00000356037	0	0	0	0	0.061	0.379	0.900	0.415	0.961
A2M	ORM1	4439653	4434700	9606.ENSP00000323929	9606.ENSP00000259396	0	0	0	0	0.120	0	0.900	0.601	0.961
AGT	F2	4442719	4438421	9606.ENSP00000355627	9606.ENSP00000308541	0	0	0	0	0.377	0.129	0.900	0.380	0.961
AHSG	KNG1	4447823	4435537	9606.ENSP00000393887	9606.ENSP00000265023	0	0	0	0	0.228	0	0.900	0.540	0.961
AHSG	A2M	4447823	4439653	9606.ENSP00000393887	9606.ENSP00000323929	0	0	0	0	0.177	0	0.900	0.558	0.960
FGA	AMBP	4438214	4435563	9606.ENSP00000306361	9606.ENSP00000265132	0	0	0	0	0.943	0	0	0.320	0.960
ITIH2	AMBP	4442116	4435563	9606.ENSP00000351190	9606.ENSP00000265132	0	0	0	0	0.812	0	0	0.800	0.960
C3	TTR	4433951	4433675	9606.ENSP00000245907	9606.ENSP00000237014	0	0	0	0	0.079	0	0.900	0.610	0.960
SERPINC1	SERPIND1	4442941	4432868	9606.ENSP00000356671	9606.ENSP00000215727	0	0	0.434	0.728	0.434	0	0.900	0.924	0.960
APOE	C3	4434227	4433951	9606.ENSP00000252486	9606.ENSP00000245907	0	0	0	0	0.138	0	0.900	0.570	0.959
HP	LRG1	4441808	4437875	9606.ENSP00000348170	9606.ENSP00000302621	0	0	0	0	0.109	0.099	0.900	0.553	0.959
CFI	C2	4446295	4437564	9606.ENSP00000378130	9606.ENSP00000299367	0	0	0	0	0.098	0	0.900	0.589	0.959
AHSG	PLG	4447823	4438461	9606.ENSP00000393887	9606.ENSP00000308938	0	0	0	0	0.323	0	0.900	0.433	0.958
A2M	KNG1	4439653	4435537	9606.ENSP00000323929	9606.ENSP00000265023	0	0	0	0	0.064	0	0.900	0.588	0.958
PLG	PPBP	4438461	4437223	9606.ENSP00000308938	9606.ENSP00000296028	0	0	0	0	0	0	0.900	0.588	0.957
SERPINA1	FGA	4448813	4438214	9606.ENSP00000416066	9606.ENSP00000306361	0	0	0	0	0.276	0	0.900	0.459	0.957
SAA1	APCS	4447178	4434407	9606.ENSP00000384906	9606.ENSP00000255040	0	0	0	0	0.107	0	0.900	0.559	0.957
AHSG	SERPINF2	4447823	4439481	9606.ENSP00000393887	9606.ENSP00000321853	0	0	0	0	0.379	0	0.900	0.372	0.957
APOA4	APOA1	4442050	4433668	9606.ENSP00000350425	9606.ENSP00000236850	0	0	0	0.706	0.448	0	0.900	0.820	0.956
SERPINC1	C3	4442941	4433951	9606.ENSP00000356671	9606.ENSP00000245907	0	0	0	0	0.134	0	0.900	0.533	0.956
SERPINF2	VWF	4439481	4434871	9606.ENSP00000321853	9606.ENSP00000261405	0	0	0	0	0	0	0.900	0.583	0.956
AHSG	C3	4447823	4433951	9606.ENSP00000393887	9606.ENSP00000245907	0	0	0	0	0.119	0	0.900	0.546	0.956
APOA1	PON1	4433668	4433224	9606.ENSP00000236850	9606.ENSP00000222381	0	0	0	0	0.097	0.379	0.720	0.753	0.956
SERPINF2	PPBP	4439481	4437223	9606.ENSP00000321853	9606.ENSP00000296028	0	0	0	0	0	0	0.900	0.587	0.956
C8B	C9	4443704	4435259	9606.ENSP00000360281	9606.ENSP00000263408	0	0	0	0.739	0.530	0	0.900	0.483	0.956
A2M	CLU	4439653	4438974	9606.ENSP00000323929	9606.ENSP00000315130	0	0	0	0	0.076	0	0.900	0.559	0.955
CFI	C4BPA	4446295	4442800	9606.ENSP00000378130	9606.ENSP00000356037	0	0	0	0	0.140	0	0.900	0.527	0.955
SERPINA1	FGG	4448813	4440740	9606.ENSP00000416066	9606.ENSP00000336829	0	0	0	0	0.304	0	0.900	0.415	0.955
PROS1	F2	4446246	4438421	9606.ENSP00000377783	9606.ENSP00000308541	0	0	0	0.561	0.061	0.379	0.900	0.678	0.955
ORM2	FGB	4447873	4438190	9606.ENSP00000394936	9606.ENSP00000306099	0	0	0	0	0.488	0	0.900	0.203	0.955
AMBP	APOH	4435563	4432817	9606.ENSP00000265132	9606.ENSP00000205948	0	0	0	0	0.912	0.070	0	0.493	0.954
APOC4	APOC1	4450869	4450772	9606.ENSP00000468236	9606.ENSP00000465356	0	0	0	0	0.141	0	0.900	0.515	0.954
KNG1	C3	4435537	4433951	9606.ENSP00000265023	9606.ENSP00000245907	0	0	0	0	0.094	0	0.900	0.540	0.954
SERPINA1	KNG1	4448813	4435537	9606.ENSP00000416066	9606.ENSP00000265023	0	0	0	0	0.095	0	0.900	0.534	0.954
C9	C5	4435259	4433289	9606.ENSP00000263408	9606.ENSP00000223642	0	0	0	0	0.100	0	0.900	0.531	0.954
HP	APOE	4441808	4434227	9606.ENSP00000348170	9606.ENSP00000252486	0	0	0	0	0.062	0.379	0.720	0.749	0.953
SAA1	APOA1	4447178	4433668	9606.ENSP00000384906	9606.ENSP00000236850	0	0	0	0	0.062	0	0.900	0.543	0.953
FGG	KNG1	4440740	4435537	9606.ENSP00000336829	9606.ENSP00000265023	0	0	0	0	0.255	0	0.900	0.422	0.953
CLU	APOE	4438974	4434227	9606.ENSP00000315130	9606.ENSP00000252486	0	0	0	0	0.099	0	0.720	0.832	0.953
A2M	VWF	4439653	4434871	9606.ENSP00000323929	9606.ENSP00000261405	0	0	0	0	0.213	0	0.900	0.448	0.952
SERPINF2	FGB	4439481	4438190	9606.ENSP00000321853	9606.ENSP00000306099	0	0	0	0	0.384	0	0.900	0.291	0.952
APCS	APOA1	4434407	4433668	9606.ENSP00000255040	9606.ENSP00000236850	0	0	0	0	0.114	0	0.900	0.511	0.952
SERPINA1	APOB	4448813	4433584	9606.ENSP00000416066	9606.ENSP00000233242	0	0	0	0	0.219	0	0.900	0.441	0.952
KNG1	SERPIND1	4435537	4432868	9606.ENSP00000265023	9606.ENSP00000215727	0	0	0	0	0.174	0	0.900	0.475	0.952
SERPINA1	CLU	4448813	4438974	9606.ENSP00000416066	9606.ENSP00000315130	0	0	0	0	0.061	0	0.900	0.528	0.951
KNG1	APOA1	4435537	4433668	9606.ENSP00000265023	9606.ENSP00000236850	0	0	0	0	0.204	0	0.900	0.444	0.951
SERPINA1	FGB	4448813	4438190	9606.ENSP00000416066	9606.ENSP00000306099	0	0	0	0	0.260	0	0.900	0.399	0.951
KNG1	VWF	4435537	4434871	9606.ENSP00000265023	9606.ENSP00000261405	0	0	0	0	0	0	0.900	0.531	0.951
ORM2	A2M	4447873	4439653	9606.ENSP00000394936	9606.ENSP00000323929	0	0	0	0	0.115	0	0.900	0.494	0.951
SERPINF2	KNG1	4439481	4435537	9606.ENSP00000321853	9606.ENSP00000265023	0	0	0	0	0.123	0	0.900	0.478	0.950
C3	APOB	4433951	4433584	9606.ENSP00000245907	9606.ENSP00000233242	0	0	0	0	0.167	0	0.900	0.458	0.950
C1QA	CRP	4444428	4434405	9606.ENSP00000363773	9606.ENSP00000255030	0	0	0	0	0	0.379	0.900	0.264	0.950
SERPINA1	APOE	4448813	4434227	9606.ENSP00000416066	9606.ENSP00000252486	0	0	0	0	0.062	0	0.900	0.517	0.950
FGG	A2M	4440740	4439653	9606.ENSP00000336829	9606.ENSP00000323929	0	0	0	0	0.182	0	0.900	0.440	0.950
A2M	FGA	4439653	4438214	9606.ENSP00000323929	9606.ENSP00000306361	0	0	0	0	0.185	0	0.900	0.436	0.950
PLG	C3	4438461	4433951	9606.ENSP00000308938	9606.ENSP00000245907	0	0	0	0	0.148	0.050	0.800	0.732	0.950
SERPINA1	ITIH2	4448813	4442116	9606.ENSP00000416066	9606.ENSP00000351190	0	0	0	0	0.273	0	0.900	0.374	0.950
ITIH4	APOH	4435679	4432817	9606.ENSP00000266041	9606.ENSP00000205948	0	0	0	0	0.173	0	0.900	0.441	0.949
FGA	THBS1	4438214	4434771	9606.ENSP00000306361	9606.ENSP00000260356	0	0	0	0	0	0.379	0.900	0.250	0.949
C8B	CLU	4443704	4438974	9606.ENSP00000360281	9606.ENSP00000315130	0	0	0	0	0	0.379	0.900	0.251	0.949
SERPINA1	SERPINF2	4448813	4439481	9606.ENSP00000416066	9606.ENSP00000321853	0	0	0.447	0.701	0.297	0	0.900	0.727	0.949
FGA	KNG1	4438214	4435537	9606.ENSP00000306361	9606.ENSP00000265023	0	0	0	0	0.296	0	0.900	0.329	0.948
FGG	APOH	4440740	4432817	9606.ENSP00000336829	9606.ENSP00000205948	0	0	0	0	0.898	0.157	0	0.451	0.948
C1R	C2	4449877	4437564	9606.ENSP00000438615	9606.ENSP00000299367	0	0	0	0	0.106	0	0.900	0.473	0.948
KNG1	THBS1	4435537	4434771	9606.ENSP00000265023	9606.ENSP00000260356	0	0	0	0	0	0.379	0.900	0.221	0.947
A2M	FGB	4439653	4438190	9606.ENSP00000323929	9606.ENSP00000306099	0	0	0	0	0.168	0	0.900	0.420	0.947
FGB	KNG1	4438190	4435537	9606.ENSP00000306099	9606.ENSP00000265023	0	0	0	0	0.313	0	0.900	0.301	0.947
C7	CLU	4439494	4438974	9606.ENSP00000322061	9606.ENSP00000315130	0	0	0	0	0	0.379	0.900	0.227	0.947
APOF	APOB	4446789	4433584	9606.ENSP00000381250	9606.ENSP00000233242	0	0	0	0	0.083	0	0.900	0.477	0.947
C3	C5	4433951	4433289	9606.ENSP00000245907	9606.ENSP00000223642	0	0	0	0.754	0.063	0.379	0.900	0.730	0.947
B2M	HP	4450405	4441808	9606.ENSP00000452780	9606.ENSP00000348170	0	0	0	0	0.062	0	0.900	0.471	0.946
CFB	CFH	4448835	4442881	9606.ENSP00000416561	9606.ENSP00000356399	0	0	0	0.543	0.158	0	0.900	0.866	0.946
CFB	C5	4448835	4433289	9606.ENSP00000416561	9606.ENSP00000223642	0	0	0	0	0.064	0.061	0.900	0.467	0.946
SERPINF2	ORM1	4439481	4434700	9606.ENSP00000321853	9606.ENSP00000259396	0	0	0	0	0.316	0	0.900	0.284	0.946
PLTP	APOA1	4448868	4433668	9606.ENSP00000417138	9606.ENSP00000236850	0	0	0	0	0	0.379	0.720	0.718	0.946
B2M	LYZ	4450405	4434847	9606.ENSP00000452780	9606.ENSP00000261267	0	0	0	0	0.120	0	0.900	0.440	0.946
AHSG	CLU	4447823	4438974	9606.ENSP00000393887	9606.ENSP00000315130	0	0	0	0	0.064	0	0.900	0.473	0.946
FGA	C3	4438214	4433951	9606.ENSP00000306361	9606.ENSP00000245907	0	0	0	0	0.217	0	0.900	0.359	0.945
FGA	APCS	4438214	4434407	9606.ENSP00000306361	9606.ENSP00000255040	0	0	0	0	0.242	0	0.900	0.343	0.945
VWF	SERPIND1	4434871	4432868	9606.ENSP00000261405	9606.ENSP00000215727	0	0	0	0	0	0	0.900	0.473	0.945
APOA4	APCS	4442050	4434407	9606.ENSP00000350425	9606.ENSP00000255040	0	0	0	0	0.109	0	0.900	0.442	0.945
IGFBP3	F2	4445494	4438421	9606.ENSP00000370473	9606.ENSP00000308541	0	0	0	0	0.100	0.379	0.900	0.124	0.944
FGB	AMBP	4438190	4435563	9606.ENSP00000306099	9606.ENSP00000265132	0	0	0	0	0.924	0	0	0.297	0.944
APOC1	APOA1	4450772	4433668	9606.ENSP00000465356	9606.ENSP00000236850	0	0	0	0	0.185	0.305	0.720	0.687	0.943
PROS1	FGB	4446246	4438190	9606.ENSP00000377783	9606.ENSP00000306099	0	0	0	0	0.078	0	0.900	0.434	0.943
ORM2	SERPINF2	4447873	4439481	9606.ENSP00000394936	9606.ENSP00000321853	0	0	0	0	0.345	0	0.900	0.211	0.943
GSN	APCS	4444265	4434407	9606.ENSP00000362924	9606.ENSP00000255040	0	0	0	0	0.061	0	0.900	0.451	0.943
SERPINA1	PROS1	4448813	4446246	9606.ENSP00000416066	9606.ENSP00000377783	0	0	0	0	0.061	0	0.900	0.445	0.943
AHSG	APOE	4447823	4434227	9606.ENSP00000393887	9606.ENSP00000252486	0	0	0	0	0.095	0	0.900	0.412	0.942
PROS1	FGG	4446246	4440740	9606.ENSP00000377783	9606.ENSP00000336829	0	0	0	0	0.087	0	0.900	0.419	0.942
FGA	VWF	4438214	4434871	9606.ENSP00000306361	9606.ENSP00000261405	0	0	0	0	0	0	0.900	0.448	0.942
APOC2	APOM	4450821	4444651	9606.ENSP00000466775	9606.ENSP00000365081	0	0	0	0	0.565	0	0.720	0.567	0.942
F13B	SERPIND1	4442875	4432868	9606.ENSP00000356382	9606.ENSP00000215727	0	0	0	0	0.145	0	0.900	0.386	0.942
PROS1	A2M	4446246	4439653	9606.ENSP00000377783	9606.ENSP00000323929	0	0	0	0	0.095	0	0.900	0.416	0.942
C2	MASP1	4437564	4437260	9606.ENSP00000299367	9606.ENSP00000296280	0	0	0	0.544	0.064	0.294	0.900	0.432	0.941
KNG1	APOE	4435537	4434227	9606.ENSP00000265023	9606.ENSP00000252486	0	0	0	0	0.061	0	0.900	0.428	0.941
ITIH2	KNG1	4442116	4435537	9606.ENSP00000351190	9606.ENSP00000265023	0	0	0	0	0.210	0	0.900	0.322	0.941
F13B	F2	4442875	4438421	9606.ENSP00000356382	9606.ENSP00000308541	0	0	0	0	0.308	0	0.900	0.226	0.941
LYZ	TTR	4434847	4433675	9606.ENSP00000261267	9606.ENSP00000237014	0	0	0	0	0	0	0.900	0.429	0.940
SERPINA1	SERPINC1	4448813	4442941	9606.ENSP00000416066	9606.ENSP00000356671	0	0	0.448	0.739	0.196	0	0.900	0.790	0.940
KNG1	ORM1	4435537	4434700	9606.ENSP00000265023	9606.ENSP00000259396	0	0	0	0	0.130	0	0.900	0.370	0.940
APOA4	APOE	4442050	4434227	9606.ENSP00000350425	9606.ENSP00000252486	0	0	0	0.638	0.109	0.185	0.900	0.681	0.940
FGG	C3	4440740	4433951	9606.ENSP00000336829	9606.ENSP00000245907	0	0	0	0	0.200	0	0.900	0.312	0.940
ITIH2	C3	4442116	4433951	9606.ENSP00000351190	9606.ENSP00000245907	0.043	0	0	0	0.126	0	0.900	0.376	0.940
ORM2	C3	4447873	4433951	9606.ENSP00000394936	9606.ENSP00000245907	0	0	0	0	0.100	0	0.900	0.380	0.939
F2	C5	4438421	4433289	9606.ENSP00000308541	9606.ENSP00000223642	0	0	0	0	0.158	0.050	0.900	0.328	0.939
PROS1	FGA	4446246	4438214	9606.ENSP00000377783	9606.ENSP00000306361	0	0	0	0	0.074	0	0.900	0.399	0.939
C9	C8G	4435259	4433295	9606.ENSP00000263408	9606.ENSP00000224181	0	0	0	0	0.174	0	0.900	0.328	0.939
FGB	C9	4438190	4435259	9606.ENSP00000306099	9606.ENSP00000263408	0	0	0	0	0.923	0	0	0.243	0.939
ITIH2	FETUB	4442116	4435539	9606.ENSP00000351190	9606.ENSP00000265029	0	0	0	0	0.916	0	0	0.310	0.939
FGA	C9	4438214	4435259	9606.ENSP00000306361	9606.ENSP00000263408	0	0	0	0	0.922	0	0	0.243	0.938
C1R	CRP	4449877	4434405	9606.ENSP00000438615	9606.ENSP00000255030	0	0	0	0	0.061	0	0.900	0.399	0.938
SERPINA1	VWF	4448813	4434871	9606.ENSP00000416066	9606.ENSP00000261405	0	0	0	0	0	0	0.900	0.399	0.937
LRG1	ORM1	4437875	4434700	9606.ENSP00000302621	9606.ENSP00000259396	0	0	0	0	0.108	0	0.900	0.355	0.937
SERPINC1	APOH	4442941	4432817	9606.ENSP00000356671	9606.ENSP00000205948	0	0	0	0	0.819	0	0	0.669	0.937
C1QC	C2	4444427	4437564	9606.ENSP00000363770	9606.ENSP00000299367	0	0	0	0	0.116	0	0.900	0.348	0.937
FGG	C9	4440740	4435259	9606.ENSP00000336829	9606.ENSP00000263408	0	0	0	0	0.921	0	0	0.235	0.937
SAA1	APOB	4447178	4433584	9606.ENSP00000384906	9606.ENSP00000233242	0	0	0	0	0.062	0	0.900	0.389	0.937
AGT	C3	4442719	4433951	9606.ENSP00000355627	9606.ENSP00000245907	0	0	0	0	0.180	0	0.900	0.288	0.936
ACTN1	CLU	4446270	4438974	9606.ENSP00000377941	9606.ENSP00000315130	0	0	0	0	0	0.294	0.900	0.178	0.936
CLU	KNG1	4438974	4435537	9606.ENSP00000315130	9606.ENSP00000265023	0	0	0	0	0	0	0.900	0.391	0.936
LYZ	C3	4434847	4433951	9606.ENSP00000261267	9606.ENSP00000245907	0	0	0	0	0.097	0	0.900	0.356	0.936
PROS1	PLG	4446246	4438461	9606.ENSP00000377783	9606.ENSP00000308938	0	0	0	0	0.061	0	0.900	0.377	0.936
SERPINA4	APOH	4450325	4432817	9606.ENSP00000450838	9606.ENSP00000205948	0	0	0	0	0.363	0	0.900	0.086	0.936
SAA1	C3	4447178	4433951	9606.ENSP00000384906	9606.ENSP00000245907	0	0	0	0	0.125	0	0.900	0.330	0.936
FGG	APOE	4440740	4434227	9606.ENSP00000336829	9606.ENSP00000252486	0	0	0	0	0.088	0	0.900	0.346	0.935
PPBP	THBS1	4437223	4434771	9606.ENSP00000296028	9606.ENSP00000260356	0	0	0	0	0.062	0	0.900	0.363	0.935
MASP2	MASP1	4447034	4437260	9606.ENSP00000383690	9606.ENSP00000296280	0	0	0	0.923	0.064	0.313	0.900	0.925	0.935
SERPINA4	ITIH4	4450325	4435679	9606.ENSP00000450838	9606.ENSP00000266041	0	0	0	0	0.117	0	0.900	0.326	0.935
ORM2	KNG1	4447873	4435537	9606.ENSP00000394936	9606.ENSP00000265023	0	0	0	0	0.135	0	0.900	0.309	0.935
IGLL5	AMBP	4449581	4435563	9606.ENSP00000431254	9606.ENSP00000265132	0	0	0	0	0	0.306	0.900	0.147	0.935
C8B	C6	4443704	4435261	9606.ENSP00000360281	9606.ENSP00000263413	0	0	0	0.785	0.321	0	0.900	0.430	0.935
C2	FCN3	4437564	4435966	9606.ENSP00000299367	9606.ENSP00000270879	0	0	0	0	0	0.157	0.900	0.286	0.934
AHSG	PROS1	4447823	4446246	9606.ENSP00000393887	9606.ENSP00000377783	0	0	0	0	0.061	0	0.900	0.354	0.934
SERPINC1	APOE	4442941	4434227	9606.ENSP00000356671	9606.ENSP00000252486	0	0	0	0	0.063	0	0.900	0.358	0.934
FGG	VWF	4440740	4434871	9606.ENSP00000336829	9606.ENSP00000261405	0	0	0	0	0	0	0.900	0.375	0.934
PROS1	SERPINF2	4446246	4439481	9606.ENSP00000377783	9606.ENSP00000321853	0	0	0	0	0.061	0	0.900	0.345	0.933
SERPINA1	SERPIND1	4448813	4432868	9606.ENSP00000416066	9606.ENSP00000215727	0	0	0.439	0.768	0.200	0	0.900	0.509	0.933
KNG1	APOB	4435537	4433584	9606.ENSP00000265023	9606.ENSP00000233242	0	0	0	0	0.112	0	0.900	0.312	0.933
FGA	APOE	4438214	4434227	9606.ENSP00000306361	9606.ENSP00000252486	0	0	0	0	0.090	0	0.900	0.322	0.933
FGB	VWF	4438190	4434871	9606.ENSP00000306099	9606.ENSP00000261405	0	0	0	0	0	0	0.900	0.349	0.932
IGLL5	IGLL1	4449581	4440092	9606.ENSP00000431254	9606.ENSP00000329312	0	0	0	0.971	0.746	0.455	0.540	0.679	0.932
C1QB	C2	4438900	4437564	9606.ENSP00000313967	9606.ENSP00000299367	0	0	0	0	0.117	0	0.900	0.297	0.932
B2M	APCS	4450405	4434407	9606.ENSP00000452780	9606.ENSP00000255040	0	0	0	0	0	0	0.900	0.355	0.932
CLU	THBS1	4438974	4434771	9606.ENSP00000315130	9606.ENSP00000260356	0	0	0	0	0	0	0.900	0.354	0.932
TLN1	FGB	4439035	4438190	9606.ENSP00000316029	9606.ENSP00000306099	0	0	0	0	0	0.121	0.900	0.298	0.932
CLU	PLG	4438974	4438461	9606.ENSP00000315130	9606.ENSP00000308938	0	0	0	0	0.062	0	0.900	0.328	0.931
SERPINF2	CLU	4439481	4438974	9606.ENSP00000321853	9606.ENSP00000315130	0	0	0	0	0.060	0	0.900	0.330	0.931
APOM	FGB	4444651	4438190	9606.ENSP00000365081	9606.ENSP00000306099	0	0	0	0	0.919	0	0	0.187	0.931
LYZ	APCS	4434847	4434407	9606.ENSP00000261267	9606.ENSP00000255040	0	0	0	0	0	0	0.900	0.329	0.930
C8G	C5	4433295	4433289	9606.ENSP00000224181	9606.ENSP00000223642	0	0	0	0	0.063	0	0.900	0.313	0.930
ITIH4	LGALS3BP	4435679	4435139	9606.ENSP00000266041	9606.ENSP00000262776	0	0	0	0	0.061	0	0.900	0.322	0.930
PROS1	KNG1	4446246	4435537	9606.ENSP00000377783	9606.ENSP00000265023	0	0	0	0	0.061	0	0.900	0.306	0.929
C6	C8G	4435261	4433295	9606.ENSP00000263413	9606.ENSP00000224181	0	0	0	0	0.063	0	0.900	0.303	0.929
CLU	ORM1	4438974	4434700	9606.ENSP00000315130	9606.ENSP00000259396	0	0	0	0	0	0	0.900	0.327	0.929
IGFBP3	APOA1	4445494	4433668	9606.ENSP00000370473	9606.ENSP00000236850	0	0	0	0	0.137	0	0.900	0.250	0.929
B2M	PPBP	4450405	4437223	9606.ENSP00000452780	9606.ENSP00000296028	0	0	0	0	0.084	0	0.900	0.293	0.929
C3	SERPIND1	4433951	4432868	9606.ENSP00000245907	9606.ENSP00000215727	0	0	0	0	0.111	0	0.900	0.267	0.929
HP	PPBP	4441808	4437223	9606.ENSP00000348170	9606.ENSP00000296028	0	0	0	0	0	0	0.900	0.311	0.928
ORM2	LRG1	4447873	4437875	9606.ENSP00000394936	9606.ENSP00000302621	0	0	0	0	0.091	0	0.900	0.278	0.928
C6	C9	4435261	4435259	9606.ENSP00000263413	9606.ENSP00000263408	0	0	0	0.733	0.171	0	0.900	0.655	0.928
PLG	ORM1	4438461	4434700	9606.ENSP00000308938	9606.ENSP00000259396	0	0	0	0	0.195	0	0.900	0.186	0.928
IGLL5	C1QA	4449581	4444428	9606.ENSP00000431254	9606.ENSP00000363773	0	0	0	0	0.158	0	0.900	0.222	0.928
CPN2	C3	4439282	4433951	9606.ENSP00000319464	9606.ENSP00000245907	0	0	0	0	0.064	0	0.900	0.293	0.928
CLU	C5	4438974	4433289	9606.ENSP00000315130	9606.ENSP00000223642	0	0	0	0	0.051	0	0.900	0.310	0.928
PROS1	VWF	4446246	4434871	9606.ENSP00000377783	9606.ENSP00000261405	0	0	0	0	0.061	0	0.900	0.292	0.927
LYZ	ORM1	4434847	4434700	9606.ENSP00000261267	9606.ENSP00000259396	0	0	0	0	0.152	0	0.900	0.211	0.927
CLU	VWF	4438974	4434871	9606.ENSP00000315130	9606.ENSP00000261405	0	0	0	0	0.083	0	0.900	0.266	0.926
TLN1	VWF	4439035	4434871	9606.ENSP00000316029	9606.ENSP00000261405	0	0	0	0	0.055	0	0.900	0.282	0.926
A2M	PPBP	4439653	4437223	9606.ENSP00000323929	9606.ENSP00000296028	0	0	0	0	0	0	0.900	0.296	0.926
FGG	CLU	4440740	4438974	9606.ENSP00000336829	9606.ENSP00000315130	0	0	0	0	0.061	0	0.900	0.282	0.926
ORM2	CLU	4447873	4438974	9606.ENSP00000394936	9606.ENSP00000315130	0	0	0	0	0	0	0.900	0.293	0.926
ORM2	PLG	4447873	4438461	9606.ENSP00000394936	9606.ENSP00000308938	0	0	0	0	0.197	0	0.900	0.144	0.925
FGA	PPBP	4438214	4437223	9606.ENSP00000306361	9606.ENSP00000296028	0	0	0	0	0	0	0.900	0.282	0.925
CLU	FGA	4438974	4438214	9606.ENSP00000315130	9606.ENSP00000306361	0	0	0	0	0.061	0	0.900	0.269	0.925
AMBP	C9	4435563	4435259	9606.ENSP00000265132	9606.ENSP00000263408	0	0	0	0	0.912	0	0	0.187	0.925
APOE	SERPIND1	4434227	4432868	9606.ENSP00000252486	9606.ENSP00000215727	0	0	0	0	0.062	0	0.900	0.265	0.925
AHSG	IGFBP3	4447823	4445494	9606.ENSP00000393887	9606.ENSP00000370473	0	0	0	0	0.152	0	0.900	0.197	0.925
C7	C6	4439494	4435261	9606.ENSP00000322061	9606.ENSP00000263413	0	0	0	0.811	0.173	0	0.900	0.645	0.924
KNG1	C5	4435537	4433289	9606.ENSP00000265023	9606.ENSP00000223642	0	0	0	0	0.064	0	0.900	0.250	0.923
SERPINA1	PPBP	4448813	4437223	9606.ENSP00000416066	9606.ENSP00000296028	0	0	0	0	0.079	0	0.900	0.236	0.923
CRK	RAP1B	4437675	4434137	9606.ENSP00000300574	9606.ENSP00000250559	0	0	0	0	0.063	0	0.900	0.251	0.923
PROS1	ORM1	4446246	4434700	9606.ENSP00000377783	9606.ENSP00000259396	0	0	0	0	0.061	0	0.900	0.247	0.923
PPBP	C3	4437223	4433951	9606.ENSP00000296028	9606.ENSP00000245907	0	0	0	0	0.057	0	0.900	0.243	0.922
PPBP	KNG1	4437223	4435537	9606.ENSP00000296028	9606.ENSP00000265023	0	0	0	0	0	0	0.900	0.254	0.922
CLU	PON1	4438974	4433224	9606.ENSP00000315130	9606.ENSP00000222381	0	0	0	0	0.061	0.379	0.720	0.579	0.922
CFB	C2	4448835	4437564	9606.ENSP00000416561	9606.ENSP00000299367	0	0	0	0.882	0.172	0	0.900	0.738	0.921
CLU	C6	4438974	4435261	9606.ENSP00000315130	9606.ENSP00000263413	0	0	0	0	0	0	0.900	0.244	0.921
HP	LYZ	4441808	4434847	9606.ENSP00000348170	9606.ENSP00000261267	0	0	0	0	0.107	0	0.900	0.187	0.921
IGFBP3	APOB	4445494	4433584	9606.ENSP00000370473	9606.ENSP00000233242	0	0	0	0	0.136	0	0.900	0.163	0.921
FGG	HABP2	4440740	4436268	9606.ENSP00000336829	9606.ENSP00000277903	0	0	0	0	0.655	0.177	0	0.744	0.921
TLN1	FGA	4439035	4438214	9606.ENSP00000316029	9606.ENSP00000306361	0	0	0	0	0	0	0.900	0.251	0.921
VWF	RAP1B	4434871	4434137	9606.ENSP00000261405	9606.ENSP00000250559	0	0	0	0	0	0	0.900	0.249	0.921
C1QC	CRP	4444427	4434405	9606.ENSP00000363770	9606.ENSP00000255030	0	0	0	0	0	0	0.900	0.236	0.920
PLTP	APOB	4448868	4433584	9606.ENSP00000417138	9606.ENSP00000233242	0	0	0	0	0	0	0.720	0.727	0.920
C1QA	C2	4444428	4437564	9606.ENSP00000363773	9606.ENSP00000299367	0	0	0	0	0.117	0	0.900	0.170	0.920
IGFBP3	APOE	4445494	4434227	9606.ENSP00000370473	9606.ENSP00000252486	0	0	0	0	0.061	0	0.900	0.226	0.920
ACTN1	THBS1	4446270	4434771	9606.ENSP00000377941	9606.ENSP00000260356	0	0	0	0	0.098	0	0.900	0.186	0.920
CLU	FGB	4438974	4438190	9606.ENSP00000315130	9606.ENSP00000306099	0	0	0	0	0.061	0	0.900	0.213	0.919
TLN1	CRK	4439035	4437675	9606.ENSP00000316029	9606.ENSP00000300574	0	0	0	0	0.061	0	0.900	0.209	0.919
A2M	THBS1	4439653	4434771	9606.ENSP00000323929	9606.ENSP00000260356	0	0	0	0	0	0	0.900	0.232	0.919
FGA	RAP1B	4438214	4434137	9606.ENSP00000306361	9606.ENSP00000250559	0	0	0	0	0	0.053	0.900	0.222	0.919
SAA1	F2	4447178	4438421	9606.ENSP00000384906	9606.ENSP00000308541	0	0	0	0	0.062	0	0.900	0.206	0.919
SAA1	AGT	4447178	4442719	9606.ENSP00000384906	9606.ENSP00000355627	0	0	0	0	0.061	0	0.900	0.206	0.918
FGG	TLN1	4440740	4439035	9606.ENSP00000336829	9606.ENSP00000316029	0	0	0	0	0	0	0.900	0.213	0.918
FGB	THBS1	4438190	4434771	9606.ENSP00000306099	9606.ENSP00000260356	0	0	0	0	0	0	0.900	0.215	0.918
SERPINA1	THBS1	4448813	4434771	9606.ENSP00000416066	9606.ENSP00000260356	0	0	0	0	0	0	0.900	0.219	0.918
ACTN1	VWF	4446270	4434871	9606.ENSP00000377941	9606.ENSP00000261405	0	0	0	0	0.061	0.170	0.900	0.066	0.917
B2M	LRG1	4450405	4437875	9606.ENSP00000452780	9606.ENSP00000302621	0	0	0	0	0.062	0	0.900	0.193	0.917
SERPINA1	IGFBP3	4448813	4445494	9606.ENSP00000416066	9606.ENSP00000370473	0	0	0	0	0.075	0	0.900	0.181	0.917
C7	C8G	4439494	4433295	9606.ENSP00000322061	9606.ENSP00000224181	0	0	0	0	0.064	0	0.900	0.185	0.917
PROS1	CLU	4446246	4438974	9606.ENSP00000377783	9606.ENSP00000315130	0	0	0	0	0	0	0.900	0.211	0.917
SAA1	PPBP	4447178	4437223	9606.ENSP00000384906	9606.ENSP00000296028	0	0	0	0	0.063	0	0.900	0.195	0.917
APOC4	APOC2	4450869	4450821	9606.ENSP00000468236	9606.ENSP00000466775	0	0	0	0	0.109	0	0.720	0.695	0.917
PPBP	LYZ	4437223	4434847	9606.ENSP00000296028	9606.ENSP00000261267	0	0	0	0	0.157	0	0.900	0.084	0.916
CLU	PPBP	4438974	4437223	9606.ENSP00000315130	9606.ENSP00000296028	0	0	0	0	0	0	0.900	0.195	0.916
SAA1	KNG1	4447178	4435537	9606.ENSP00000384906	9606.ENSP00000265023	0	0	0	0	0.061	0	0.900	0.187	0.916
AHSG	THBS1	4447823	4434771	9606.ENSP00000393887	9606.ENSP00000260356	0	0	0	0	0	0	0.900	0.189	0.915
IGFBP3	C3	4445494	4433951	9606.ENSP00000370473	9606.ENSP00000245907	0	0	0	0	0.091	0	0.900	0.143	0.915
APOB	PON1	4433584	4433224	9606.ENSP00000233242	9606.ENSP00000222381	0	0	0	0	0.080	0	0.720	0.700	0.915
C7	C9	4439494	4435259	9606.ENSP00000322061	9606.ENSP00000263408	0	0	0	0.723	0	0	0.900	0.594	0.915
APOE	PON1	4434227	4433224	9606.ENSP00000252486	9606.ENSP00000222381	0	0	0	0	0.062	0	0.720	0.700	0.914
PROS1	THBS1	4446246	4434771	9606.ENSP00000377783	9606.ENSP00000260356	0	0	0	0	0.061	0	0.900	0.167	0.914
IGFALS	PLG	4448841	4438461	9606.ENSP00000416683	9606.ENSP00000308938	0	0	0	0	0.114	0.099	0.900	0.056	0.914
C4BPA	C2	4442800	4437564	9606.ENSP00000356037	9606.ENSP00000299367	0	0	0	0.551	0.094	0	0.900	0.233	0.914
AMBP	IGJ	4435563	4434385	9606.ENSP00000265132	9606.ENSP00000254801	0	0	0	0	0	0	0.900	0.172	0.913
IGFBP3	FGG	4445494	4440740	9606.ENSP00000370473	9606.ENSP00000336829	0	0	0	0	0.137	0	0.900	0.079	0.913
ITIH2	APOE	4442116	4434227	9606.ENSP00000351190	9606.ENSP00000252486	0	0	0	0	0.089	0	0.900	0.124	0.913
IGFBP3	FGA	4445494	4438214	9606.ENSP00000370473	9606.ENSP00000306361	0	0	0	0	0.098	0	0.900	0.114	0.913
SERPINC1	AMBP	4442941	4435563	9606.ENSP00000356671	9606.ENSP00000265132	0	0	0	0	0.878	0	0	0.319	0.913
ACTN1	A2M	4446270	4439653	9606.ENSP00000377941	9606.ENSP00000323929	0	0	0	0	0	0	0.900	0.174	0.913
IGLL5	C1QB	4449581	4438900	9606.ENSP00000431254	9606.ENSP00000313967	0	0	0	0	0.167	0	0.900	0	0.913
IGFALS	F2	4448841	4438421	9606.ENSP00000416683	9606.ENSP00000308541	0	0	0	0	0.113	0.099	0.900	0	0.913
B2M	ORM1	4450405	4434700	9606.ENSP00000452780	9606.ENSP00000259396	0	0	0	0	0	0	0.900	0.172	0.913
APOM	APOA1	4444651	4433668	9606.ENSP00000365081	9606.ENSP00000236850	0	0	0	0	0.262	0	0.720	0.608	0.912
ORM2	PROS1	4447873	4446246	9606.ENSP00000394936	9606.ENSP00000377783	0	0	0	0	0.061	0	0.900	0.142	0.912
AHSG	VWF	4447823	4434871	9606.ENSP00000393887	9606.ENSP00000261405	0	0	0	0	0.057	0	0.900	0.144	0.912
AGT	C5	4442719	4433289	9606.ENSP00000355627	9606.ENSP00000223642	0	0	0	0	0.114	0	0.900	0.091	0.912
FGG	THBS1	4440740	4434771	9606.ENSP00000336829	9606.ENSP00000260356	0	0	0	0	0	0	0.900	0.149	0.911
C1QB	CRP	4438900	4434405	9606.ENSP00000313967	9606.ENSP00000255030	0	0	0	0	0	0	0.900	0.147	0.911
ORM2	LYZ	4447873	4434847	9606.ENSP00000394936	9606.ENSP00000261267	0	0	0	0	0.127	0	0.900	0.067	0.911
CLEC3B	ITIH4	4437240	4435679	9606.ENSP00000296130	9606.ENSP00000266041	0	0	0	0	0.084	0	0.900	0.106	0.911
CLU	C8G	4438974	4433295	9606.ENSP00000315130	9606.ENSP00000224181	0	0	0	0	0.062	0	0.900	0.136	0.911
IGFBP3	SERPINC1	4445494	4442941	9606.ENSP00000370473	9606.ENSP00000356671	0	0	0	0	0	0	0.900	0.153	0.911
APOC4	APOB	4450869	4433584	9606.ENSP00000468236	9606.ENSP00000233242	0	0	0	0	0.082	0	0.900	0.102	0.910
LRG1	LYZ	4437875	4434847	9606.ENSP00000302621	9606.ENSP00000261267	0	0	0	0	0.131	0	0.900	0.054	0.910
CLEC3B	APOH	4437240	4432817	9606.ENSP00000296130	9606.ENSP00000205948	0	0	0	0	0	0	0.900	0.146	0.910
IGLL5	C1QC	4449581	4444427	9606.ENSP00000431254	9606.ENSP00000363770	0	0	0	0	0.130	0	0.900	0	0.909
FGB	CRK	4438190	4437675	9606.ENSP00000306099	9606.ENSP00000300574	0	0	0	0	0	0	0.900	0.131	0.909
SAA1	C5	4447178	4433289	9606.ENSP00000384906	9606.ENSP00000223642	0	0	0	0	0.061	0	0.900	0.108	0.908
MASP2	FCN3	4447034	4435966	9606.ENSP00000383690	9606.ENSP00000270879	0	0	0	0	0	0.157	0	0.896	0.908
SERPINF2	THBS1	4439481	4434771	9606.ENSP00000321853	9606.ENSP00000260356	0	0	0	0	0.061	0	0.900	0.106	0.908
SERPINA4	LGALS3BP	4450325	4435139	9606.ENSP00000450838	9606.ENSP00000262776	0	0	0	0	0	0	0.900	0.124	0.908
THBS1	ORM1	4434771	4434700	9606.ENSP00000260356	9606.ENSP00000259396	0	0	0	0	0	0	0.900	0.121	0.908
C8B	C7	4443704	4439494	9606.ENSP00000360281	9606.ENSP00000322061	0	0	0	0.740	0.061	0	0.900	0.237	0.907
PROS1	PPBP	4446246	4437223	9606.ENSP00000377783	9606.ENSP00000296028	0	0	0	0	0	0	0.900	0.116	0.907
AHSG	PPBP	4447823	4437223	9606.ENSP00000393887	9606.ENSP00000296028	0	0	0	0	0	0	0.900	0.111	0.907
ACTN1	PPBP	4446270	4437223	9606.ENSP00000377941	9606.ENSP00000296028	0	0	0	0	0	0	0.900	0.111	0.907
SERPINA1	ACTN1	4448813	4446270	9606.ENSP00000416066	9606.ENSP00000377941	0	0	0	0	0.062	0	0.900	0.096	0.907
IGFBP3	KNG1	4445494	4435537	9606.ENSP00000370473	9606.ENSP00000265023	0	0	0	0	0.049	0	0.900	0.107	0.907
IGFBP3	ITIH2	4445494	4442116	9606.ENSP00000370473	9606.ENSP00000351190	0	0	0	0	0.112	0	0.900	0	0.907
AMBP	APOA1	4435563	4433668	9606.ENSP00000265132	9606.ENSP00000236850	0	0	0	0	0.850	0	0	0.397	0.906
CLU	APOA1	4438974	4433668	9606.ENSP00000315130	9606.ENSP00000236850	0	0	0	0	0.061	0	0.720	0.672	0.906
B2M	ORM2	4450405	4447873	9606.ENSP00000452780	9606.ENSP00000394936	0	0	0	0	0	0	0.900	0.106	0.906
ACTN1	SERPINF2	4446270	4439481	9606.ENSP00000377941	9606.ENSP00000321853	0	0	0	0	0.062	0	0.900	0.082	0.906
IGFBP3	SERPIND1	4445494	4432868	9606.ENSP00000370473	9606.ENSP00000215727	0	0	0	0	0.088	0	0.900	0.055	0.906
PPBP	C5	4437223	4433289	9606.ENSP00000296028	9606.ENSP00000223642	0	0	0	0	0.061	0	0.900	0.088	0.906
ACTN1	FGA	4446270	4438214	9606.ENSP00000377941	9606.ENSP00000306361	0	0	0	0	0	0	0.900	0.108	0.906
ACTN1	FGB	4446270	4438190	9606.ENSP00000377941	9606.ENSP00000306099	0	0	0	0	0	0	0.900	0.091	0.905
LGALS3BP	APOH	4435139	4432817	9606.ENSP00000262776	9606.ENSP00000205948	0	0	0	0	0	0	0.900	0.096	0.905
ACTN1	PROS1	4446270	4446246	9606.ENSP00000377941	9606.ENSP00000377783	0	0	0	0	0	0	0.900	0.093	0.905
LRG1	PPBP	4437875	4437223	9606.ENSP00000302621	9606.ENSP00000296028	0	0	0	0	0.065	0	0.900	0.058	0.904
CPN2	C5	4439282	4433289	9606.ENSP00000319464	9606.ENSP00000223642	0	0	0	0	0.063	0	0.900	0.064	0.904
ACTN1	KNG1	4446270	4435537	9606.ENSP00000377941	9606.ENSP00000265023	0	0	0	0	0	0	0.900	0.086	0.904
VWF	ORM1	4434871	4434700	9606.ENSP00000261405	9606.ENSP00000259396	0	0	0	0	0.051	0	0.900	0.079	0.904
FGG	PPBP	4440740	4437223	9606.ENSP00000336829	9606.ENSP00000296028	0	0	0	0	0	0	0.900	0.080	0.904
GC	AHSG	4449184	4447823	9606.ENSP00000421725	9606.ENSP00000393887	0	0	0	0	0.731	0	0	0.653	0.903
IGLL5	CRK	4449581	4437675	9606.ENSP00000431254	9606.ENSP00000300574	0	0	0	0	0	0	0.900	0.070	0.903
APOM	APOB	4444651	4433584	9606.ENSP00000365081	9606.ENSP00000233242	0	0	0	0	0.135	0	0.720	0.634	0.903
CRK	VWF	4437675	4434871	9606.ENSP00000300574	9606.ENSP00000261405	0	0	0	0	0	0	0.900	0.063	0.902
IGLL5	C2	4449581	4437564	9606.ENSP00000431254	9606.ENSP00000299367	0	0	0	0	0.062	0	0.900	0	0.902
ACTN1	PLG	4446270	4438461	9606.ENSP00000377941	9606.ENSP00000308938	0	0	0	0	0	0	0.900	0.069	0.902
FGB	PPBP	4438190	4437223	9606.ENSP00000306099	9606.ENSP00000296028	0	0	0	0	0	0	0.900	0.066	0.902
CLEC3B	LGALS3BP	4437240	4435139	9606.ENSP00000296130	9606.ENSP00000262776	0	0	0	0	0	0	0.900	0.064	0.902
FGA	HABP2	4438214	4436268	9606.ENSP00000306361	9606.ENSP00000277903	0	0	0	0	0.665	0.177	0	0.669	0.901
PPBP	ORM1	4437223	4434700	9606.ENSP00000296028	9606.ENSP00000259396	0	0	0	0	0	0	0.900	0.057	0.901
FGB	RAP1B	4438190	4434137	9606.ENSP00000306099	9606.ENSP00000250559	0	0	0	0	0	0.053	0.900	0.046	0.901
AGT	PPBP	4442719	4437223	9606.ENSP00000355627	9606.ENSP00000296028	0	0	0	0	0	0	0.900	0.055	0.901
AHSG	ACTN1	4447823	4446270	9606.ENSP00000393887	9606.ENSP00000377941	0	0	0	0	0	0	0.900	0.058	0.901
FGG	RAP1B	4440740	4434137	9606.ENSP00000336829	9606.ENSP00000250559	0	0	0	0	0	0.053	0.900	0.047	0.901
ORM2	VWF	4447873	4434871	9606.ENSP00000394936	9606.ENSP00000261405	0	0	0	0	0.051	0	0.900	0	0.901
ACTN1	ORM1	4446270	4434700	9606.ENSP00000377941	9606.ENSP00000259396	0	0	0	0	0	0	0.900	0.055	0.901
APOC1	APOA4	4450772	4442050	9606.ENSP00000465356	9606.ENSP00000350425	0	0	0	0	0.084	0	0.720	0.644	0.900
IGLL5	CRP	4449581	4434405	9606.ENSP00000431254	9606.ENSP00000255030	0	0	0	0	0	0	0.900	0	0.900
C1R	IGLL5	4449877	4449581	9606.ENSP00000438615	9606.ENSP00000431254	0	0	0	0	0	0	0.900	0	0.900
FGG	CRK	4440740	4437675	9606.ENSP00000336829	9606.ENSP00000300574	0	0	0	0	0	0	0.900	0	0.900
SERPINA4	CLEC3B	4450325	4437240	9606.ENSP00000450838	9606.ENSP00000296130	0	0	0	0	0	0	0.900	0	0.900
ORM2	PPBP	4447873	4437223	9606.ENSP00000394936	9606.ENSP00000296028	0	0	0	0	0	0	0.900	0	0.900
ORM2	ACTN1	4447873	4446270	9606.ENSP00000394936	9606.ENSP00000377941	0	0	0	0	0	0	0.900	0.050	0.900
ORM2	THBS1	4447873	4434771	9606.ENSP00000394936	9606.ENSP00000260356	0	0	0	0	0	0	0.900	0.047	0.900
ACTN1	FGG	4446270	4440740	9606.ENSP00000377941	9606.ENSP00000336829	0	0	0	0	0	0	0.900	0	0.900
HP	APOH	4441808	4432817	9606.ENSP00000348170	9606.ENSP00000205948	0	0	0	0	0.211	0	0.720	0.585	0.900
FGA	CRK	4438214	4437675	9606.ENSP00000306361	9606.ENSP00000300574	0	0	0	0	0	0	0.900	0	0.900
APOA4	HP	4442050	4441808	9606.ENSP00000350425	9606.ENSP00000348170	0	0	0	0	0.064	0	0.720	0.648	0.899
HP	HPX	4441808	4435671	9606.ENSP00000348170	9606.ENSP00000265983	0	0	0	0	0.141	0	0	0.886	0.898
AMBP	FETUB	4435563	4435539	9606.ENSP00000265132	9606.ENSP00000265029	0	0	0	0	0.845	0	0	0.364	0.897
GC	SERPINC1	4449184	4442941	9606.ENSP00000421725	9606.ENSP00000356671	0	0	0	0	0.817	0	0	0.456	0.896
AMBP	APOC3	4435563	4433396	9606.ENSP00000265132	9606.ENSP00000227667	0	0	0	0	0.873	0	0	0.213	0.896
APOC3	PON1	4433396	4433224	9606.ENSP00000227667	9606.ENSP00000222381	0	0	0	0	0.164	0	0.720	0.587	0.894
APOA4	APOH	4442050	4432817	9606.ENSP00000350425	9606.ENSP00000205948	0	0	0	0	0.132	0	0.720	0.594	0.893
PLTP	PON1	4448868	4433224	9606.ENSP00000417138	9606.ENSP00000222381	0	0	0	0	0	0	0.720	0.636	0.893
F2	APOA1	4438421	4433668	9606.ENSP00000308541	9606.ENSP00000236850	0	0	0	0	0.802	0	0	0.479	0.892
APOM	APOC3	4444651	4433396	9606.ENSP00000365081	9606.ENSP00000227667	0	0	0	0	0.175	0	0.720	0.568	0.891
HP	CLU	4441808	4438974	9606.ENSP00000348170	9606.ENSP00000315130	0	0	0	0	0	0	0.720	0.621	0.889
GSN	ACTC1	4444265	4436861	9606.ENSP00000362924	9606.ENSP00000290378	0	0	0	0	0.062	0.729	0	0.600	0.889
GC	FGG	4449184	4440740	9606.ENSP00000421725	9606.ENSP00000336829	0	0	0	0	0.838	0	0	0.340	0.888
ITIH2	APOH	4442116	4432817	9606.ENSP00000351190	9606.ENSP00000205948	0	0	0	0	0.827	0	0	0.367	0.886
HP	APOB	4441808	4433584	9606.ENSP00000348170	9606.ENSP00000233242	0	0	0	0	0.130	0.052	0.720	0.563	0.885
APOM	APOA4	4444651	4442050	9606.ENSP00000365081	9606.ENSP00000350425	0	0	0	0	0.192	0	0.720	0.534	0.885
APOM	PON1	4444651	4433224	9606.ENSP00000365081	9606.ENSP00000222381	0	0	0	0	0.078	0	0.720	0.592	0.885
FGG	HPX	4440740	4435671	9606.ENSP00000336829	9606.ENSP00000265983	0	0	0	0	0.815	0	0	0.385	0.881
GC	TTR	4449184	4433675	9606.ENSP00000421725	9606.ENSP00000237014	0	0	0	0	0.667	0	0	0.655	0.880
APOC2	PLTP	4450821	4448868	9606.ENSP00000466775	9606.ENSP00000417138	0	0	0	0	0.063	0	0.720	0.580	0.880
APOM	APOE	4444651	4434227	9606.ENSP00000365081	9606.ENSP00000252486	0	0	0	0	0.063	0	0.720	0.578	0.879
APOC1	APOM	4450772	4444651	9606.ENSP00000465356	9606.ENSP00000365081	0	0	0	0	0.078	0	0.720	0.570	0.879
APOE	APOH	4434227	4432817	9606.ENSP00000252486	9606.ENSP00000205948	0	0	0	0	0.061	0	0.720	0.577	0.879
IGLL1	IGJ	4440092	4434385	9606.ENSP00000329312	9606.ENSP00000254801	0	0	0	0	0.531	0	0.540	0.480	0.878
APOC1	APOH	4450772	4432817	9606.ENSP00000465356	9606.ENSP00000205948	0	0	0	0	0.144	0	0.720	0.529	0.877
APOC2	APOH	4450821	4432817	9606.ENSP00000466775	9606.ENSP00000205948	0	0	0	0	0.130	0	0.720	0.530	0.875
HP	APOC3	4441808	4433396	9606.ENSP00000348170	9606.ENSP00000227667	0	0	0	0	0.195	0	0.720	0.491	0.875
HP	PON1	4441808	4433224	9606.ENSP00000348170	9606.ENSP00000222381	0	0	0	0	0.108	0	0.720	0.538	0.874
PLTP	APOC3	4448868	4433396	9606.ENSP00000417138	9606.ENSP00000227667	0	0	0	0	0	0	0.720	0.569	0.874
SERPINA1	HP	4448813	4441808	9606.ENSP00000416066	9606.ENSP00000348170	0	0	0	0	0.176	0.129	0	0.837	0.872
APOC1	PON1	4450772	4433224	9606.ENSP00000465356	9606.ENSP00000222381	0	0	0	0	0.145	0	0.720	0.509	0.872
APOC4	APOC3	4450869	4433396	9606.ENSP00000468236	9606.ENSP00000227667	0	0	0	0	0.194	0	0.720	0.480	0.872
GC	FGB	4449184	4438190	9606.ENSP00000421725	9606.ENSP00000306099	0	0	0	0	0.836	0	0	0.236	0.870
APOC1	PLTP	4450772	4448868	9606.ENSP00000465356	9606.ENSP00000417138	0	0	0	0	0.088	0	0.720	0.534	0.870
CFH	CRP	4442881	4434405	9606.ENSP00000356399	9606.ENSP00000255030	0	0	0	0	0.061	0.379	0	0.794	0.869
TTR	APOA1	4433675	4433668	9606.ENSP00000237014	9606.ENSP00000236850	0	0	0	0	0.249	0.379	0	0.740	0.868
APOA4	PON1	4442050	4433224	9606.ENSP00000350425	9606.ENSP00000222381	0	0	0	0	0.078	0	0.720	0.530	0.868
SERPINC1	FETUB	4442941	4435539	9606.ENSP00000356671	9606.ENSP00000265029	0	0	0	0	0.836	0	0	0.221	0.867
APOA4	CLU	4442050	4438974	9606.ENSP00000350425	9606.ENSP00000315130	0	0	0	0	0.059	0	0.720	0.533	0.866
PLTP	APOM	4448868	4444651	9606.ENSP00000417138	9606.ENSP00000365081	0	0	0	0	0	0	0.720	0.541	0.866
FGB	APOH	4438190	4432817	9606.ENSP00000306099	9606.ENSP00000205948	0	0	0	0	0.706	0.157	0	0.502	0.866
APOC1	CLU	4450772	4438974	9606.ENSP00000465356	9606.ENSP00000315130	0	0	0	0	0.062	0	0.720	0.530	0.865
CLU	APOC3	4438974	4433396	9606.ENSP00000315130	9606.ENSP00000227667	0	0	0	0	0.062	0	0.720	0.530	0.865
CLU	APOH	4438974	4432817	9606.ENSP00000315130	9606.ENSP00000205948	0	0	0	0	0.061	0	0.720	0.511	0.860
APOC2	CLU	4450821	4438974	9606.ENSP00000466775	9606.ENSP00000315130	0	0	0	0	0	0	0.720	0.519	0.859
AHSG	APOC3	4447823	4433396	9606.ENSP00000393887	9606.ENSP00000227667	0	0	0	0	0.799	0	0	0.327	0.859
AHSG	TTR	4447823	4433675	9606.ENSP00000393887	9606.ENSP00000237014	0	0	0	0	0.693	0	0	0.557	0.858
AMBP	ORM1	4435563	4434700	9606.ENSP00000265132	9606.ENSP00000259396	0	0	0	0	0.623	0	0	0.636	0.857
GC	FGA	4449184	4438214	9606.ENSP00000421725	9606.ENSP00000306361	0	0	0	0	0.838	0	0	0.151	0.856
HP	CRP	4441808	4434405	9606.ENSP00000348170	9606.ENSP00000255030	0	0	0	0	0.090	0	0	0.847	0.855
GC	APOA4	4449184	4442050	9606.ENSP00000421725	9606.ENSP00000350425	0	0	0	0	0.648	0	0	0.599	0.853
HP	A2M	4441808	4439653	9606.ENSP00000348170	9606.ENSP00000323929	0	0	0	0	0.063	0.050	0	0.847	0.852
APOC2	PON1	4450821	4433224	9606.ENSP00000466775	9606.ENSP00000222381	0	0	0	0	0.079	0	0.720	0.474	0.852
APOF	APOA1	4446789	4433668	9606.ENSP00000381250	9606.ENSP00000236850	0	0	0	0	0.146	0.379	0.540	0.456	0.849
CLU	APOB	4438974	4433584	9606.ENSP00000315130	9606.ENSP00000233242	0	0	0	0	0	0	0.720	0.480	0.848
APOC1	HP	4450772	4441808	9606.ENSP00000465356	9606.ENSP00000348170	0	0	0	0	0.142	0	0.720	0.421	0.848
FGA	APOH	4438214	4432817	9606.ENSP00000306361	9606.ENSP00000205948	0	0	0	0	0.668	0.157	0	0.500	0.848
APOM	APOH	4444651	4432817	9606.ENSP00000365081	9606.ENSP00000205948	0	0	0	0	0.134	0	0.720	0.421	0.847
SERPINF2	F2	4439481	4438421	9606.ENSP00000321853	9606.ENSP00000308541	0	0	0	0	0.393	0.129	0	0.731	0.845
PON1	APOH	4433224	4432817	9606.ENSP00000222381	9606.ENSP00000205948	0	0	0	0	0.160	0	0.720	0.397	0.845
FGG	FETUB	4440740	4435539	9606.ENSP00000336829	9606.ENSP00000265029	0	0	0	0	0.829	0	0	0.127	0.844
CRP	APOB	4434405	4433584	9606.ENSP00000255030	9606.ENSP00000233242	0	0	0	0	0.082	0	0	0.836	0.843
ITIH1	AMBP	4436068	4435563	9606.ENSP00000273283	9606.ENSP00000265132	0	0	0	0	0.219	0	0	0.808	0.843
PLTP	CLU	4448868	4438974	9606.ENSP00000417138	9606.ENSP00000315130	0	0	0	0	0.081	0	0.720	0.440	0.843
APOM	C9	4444651	4435259	9606.ENSP00000365081	9606.ENSP00000263408	0	0	0	0	0.840	0	0	0.056	0.842
MASP2	C2	4447034	4437564	9606.ENSP00000383690	9606.ENSP00000299367	0	0	0	0.553	0.065	0	0.800	0.458	0.842
FGA	FETUB	4438214	4435539	9606.ENSP00000306361	9606.ENSP00000265029	0	0	0	0	0.831	0	0	0.093	0.841
SAA1	HP	4447178	4441808	9606.ENSP00000384906	9606.ENSP00000348170	0	0	0	0	0.063	0	0.540	0.659	0.840
SERPINC1	APOC3	4442941	4433396	9606.ENSP00000356671	9606.ENSP00000227667	0	0	0	0	0.791	0	0	0.267	0.840
FGB	FETUB	4438190	4435539	9606.ENSP00000306099	9606.ENSP00000265029	0	0	0	0	0.837	0	0	0	0.837
APOC4	APOA4	4450869	4442050	9606.ENSP00000468236	9606.ENSP00000350425	0	0	0	0	0.094	0	0.720	0.407	0.836
APOM	CLU	4444651	4438974	9606.ENSP00000365081	9606.ENSP00000315130	0	0	0	0	0	0	0.720	0.440	0.836
GC	HPX	4449184	4435671	9606.ENSP00000421725	9606.ENSP00000265983	0	0	0	0	0.546	0	0	0.653	0.835
PLG	APOB	4438461	4433584	9606.ENSP00000308938	9606.ENSP00000233242	0	0	0	0	0.227	0.050	0	0.793	0.835
HP	C3	4441808	4433951	9606.ENSP00000348170	9606.ENSP00000245907	0	0	0	0	0.120	0.050	0	0.814	0.832
AHSG	APOA4	4447823	4442050	9606.ENSP00000393887	9606.ENSP00000350425	0	0	0	0	0.655	0	0	0.533	0.832
AHSG	F13B	4447823	4442875	9606.ENSP00000393887	9606.ENSP00000356382	0	0	0	0	0.623	0	0	0.570	0.831
F2	APOC3	4438421	4433396	9606.ENSP00000308541	9606.ENSP00000227667	0	0	0	0	0.787	0	0	0.236	0.830
FGG	APOC3	4440740	4433396	9606.ENSP00000336829	9606.ENSP00000227667	0	0	0	0	0.752	0	0	0.335	0.828
PLTP	APOA4	4448868	4442050	9606.ENSP00000417138	9606.ENSP00000350425	0	0	0	0	0.061	0	0.720	0.399	0.828
ORM2	AMBP	4447873	4435563	9606.ENSP00000394936	9606.ENSP00000265132	0	0	0	0	0.738	0	0	0.366	0.827
FGB	HABP2	4438190	4436268	9606.ENSP00000306099	9606.ENSP00000277903	0	0	0	0	0.232	0.177	0	0.747	0.826
APOA4	FGB	4442050	4438190	9606.ENSP00000350425	9606.ENSP00000306099	0	0	0	0	0.720	0	0	0.403	0.826
GC	APOH	4449184	4432817	9606.ENSP00000421725	9606.ENSP00000205948	0	0	0	0	0.620	0	0	0.559	0.825
F2	APOB	4438421	4433584	9606.ENSP00000308541	9606.ENSP00000233242	0	0	0	0	0.704	0.050	0	0.429	0.825
SERPINC1	C9	4442941	4435259	9606.ENSP00000356671	9606.ENSP00000263408	0	0	0	0	0.733	0	0	0.367	0.824
APOC4	APOA1	4450869	4433668	9606.ENSP00000468236	9606.ENSP00000236850	0	0	0	0	0.167	0	0.720	0.308	0.824
SERPINC1	A2M	4442941	4439653	9606.ENSP00000356671	9606.ENSP00000323929	0	0	0	0	0.167	0	0	0.795	0.822
APOA4	FGG	4442050	4440740	9606.ENSP00000350425	9606.ENSP00000336829	0	0	0	0	0.694	0	0	0.437	0.820
APOF	APOM	4446789	4444651	9606.ENSP00000381250	9606.ENSP00000365081	0	0	0	0	0.141	0	0.540	0.579	0.819
APOC1	APOF	4450772	4446789	9606.ENSP00000465356	9606.ENSP00000381250	0	0	0	0	0.115	0	0.540	0.587	0.817
APOC2	HP	4450821	4441808	9606.ENSP00000466775	9606.ENSP00000348170	0	0	0	0	0.064	0	0.720	0.354	0.815
APOA4	FGA	4442050	4438214	9606.ENSP00000350425	9606.ENSP00000306361	0	0	0	0	0.698	0	0	0.409	0.814
F2	CRP	4438421	4434405	9606.ENSP00000308541	9606.ENSP00000255030	0	0	0	0	0.150	0	0	0.789	0.813
APOC4	APOE	4450869	4434227	9606.ENSP00000468236	9606.ENSP00000252486	0	0	0	0	0.100	0	0.720	0.314	0.812
PLTP	APOF	4448868	4446789	9606.ENSP00000417138	9606.ENSP00000381250	0	0	0	0	0	0	0.540	0.595	0.805
A2M	APOE	4439653	4434227	9606.ENSP00000323929	9606.ENSP00000252486	0	0	0	0	0.157	0.379	0	0.656	0.804
APOF	APOC3	4446789	4433396	9606.ENSP00000381250	9606.ENSP00000227667	0	0	0	0	0.151	0	0.540	0.530	0.800
SERPINC1	APOA4	4442941	4442050	9606.ENSP00000356671	9606.ENSP00000350425	0	0	0	0	0.697	0	0	0.367	0.800
HP	TTR	4441808	4433675	9606.ENSP00000348170	9606.ENSP00000237014	0	0	0	0	0.062	0	0	0.794	0.799
MASP1	C3	4437260	4433951	9606.ENSP00000296280	9606.ENSP00000245907	0	0	0	0	0.086	0.384	0	0.670	0.798
ITIH2	FGB	4442116	4438190	9606.ENSP00000351190	9606.ENSP00000306099	0	0	0	0	0.797	0	0	0	0.797
APOM	HP	4444651	4441808	9606.ENSP00000365081	9606.ENSP00000348170	0	0	0	0	0.063	0	0.720	0.286	0.796
APOC4	APOM	4450869	4444651	9606.ENSP00000468236	9606.ENSP00000365081	0	0	0	0	0.113	0	0.720	0.244	0.795
APOF	PON1	4446789	4433224	9606.ENSP00000381250	9606.ENSP00000222381	0	0	0	0	0.145	0	0.540	0.519	0.794
ORM2	APOA1	4447873	4433668	9606.ENSP00000394936	9606.ENSP00000236850	0	0	0	0	0.682	0	0	0.375	0.793
APOC4	PON1	4450869	4433224	9606.ENSP00000468236	9606.ENSP00000222381	0	0	0	0	0.113	0	0.720	0.237	0.793
APOM	AMBP	4444651	4435563	9606.ENSP00000365081	9606.ENSP00000265132	0	0	0	0	0.760	0	0	0.169	0.792
FGA	HPX	4438214	4435671	9606.ENSP00000306361	9606.ENSP00000265983	0	0	0	0	0.711	0	0	0.307	0.791
PLTP	HP	4448868	4441808	9606.ENSP00000417138	9606.ENSP00000348170	0	0	0	0	0	0	0.720	0.287	0.791
APOM	FGG	4444651	4440740	9606.ENSP00000365081	9606.ENSP00000336829	0	0	0	0	0.772	0	0	0.115	0.790
FGB	APOA1	4438190	4433668	9606.ENSP00000306099	9606.ENSP00000236850	0	0	0	0	0.630	0	0	0.456	0.790
GC	FETUB	4449184	4435539	9606.ENSP00000421725	9606.ENSP00000265029	0	0	0	0	0.674	0	0	0.381	0.790
GIG25	A2M	4446103	4439653	9606.ENSP00000376793	9606.ENSP00000323929	0	0	0	0	0.064	0	0	0.785	0.790
APOF	APOH	4446789	4432817	9606.ENSP00000381250	9606.ENSP00000205948	0	0	0	0	0.165	0	0.540	0.495	0.789
PLTP	APOH	4448868	4432817	9606.ENSP00000417138	9606.ENSP00000205948	0	0	0	0	0	0	0.720	0.278	0.789
AHSG	HPX	4447823	4435671	9606.ENSP00000393887	9606.ENSP00000265983	0	0	0	0	0.473	0	0	0.613	0.787
APOF	APOE	4446789	4434227	9606.ENSP00000381250	9606.ENSP00000252486	0	0	0	0	0.062	0	0.540	0.537	0.783
APOC2	APOF	4450821	4446789	9606.ENSP00000466775	9606.ENSP00000381250	0	0	0	0	0.109	0	0.540	0.511	0.782
C1QA	CD14	4444428	4438033	9606.ENSP00000363773	9606.ENSP00000304236	0	0	0	0	0.763	0	0	0.119	0.782
FGB	APOB	4438190	4433584	9606.ENSP00000306099	9606.ENSP00000233242	0	0	0	0	0.678	0	0	0.348	0.781
C1R	C3	4449877	4433951	9606.ENSP00000438615	9606.ENSP00000245907	0	0	0	0	0.190	0.050	0	0.738	0.781
CLU	TTR	4438974	4433675	9606.ENSP00000315130	9606.ENSP00000237014	0	0	0	0	0.111	0.379	0	0.634	0.780
GC	HP	4449184	4441808	9606.ENSP00000421725	9606.ENSP00000348170	0	0	0	0	0.172	0	0	0.743	0.778
ITIH2	F2	4442116	4438421	9606.ENSP00000351190	9606.ENSP00000308541	0	0	0	0	0.768	0	0	0.073	0.776
FGA	TTR	4438214	4433675	9606.ENSP00000306361	9606.ENSP00000237014	0	0	0	0	0.664	0	0	0.358	0.775
CRP	APOA1	4434405	4433668	9606.ENSP00000255030	9606.ENSP00000236850	0	0	0	0	0.087	0	0	0.763	0.774
APOC4	PLTP	4450869	4448868	9606.ENSP00000468236	9606.ENSP00000417138	0	0	0	0	0	0	0.720	0.223	0.773
AMBP	APOB	4435563	4433584	9606.ENSP00000265132	9606.ENSP00000233242	0	0	0	0	0.754	0	0	0.109	0.771
PLG	CRP	4438461	4434405	9606.ENSP00000308938	9606.ENSP00000255030	0	0	0	0	0.166	0	0	0.737	0.771
SERPINA1	TTR	4448813	4433675	9606.ENSP00000416066	9606.ENSP00000237014	0	0	0	0	0.178	0	0	0.733	0.771
MASP2	C8B	4447034	4443704	9606.ENSP00000383690	9606.ENSP00000360281	0	0	0	0	0.196	0	0	0.726	0.770
PLG	C9	4438461	4435259	9606.ENSP00000308938	9606.ENSP00000263408	0	0	0	0	0.677	0.080	0	0.285	0.769
AHSG	AGT	4447823	4442719	9606.ENSP00000393887	9606.ENSP00000355627	0	0	0	0	0.649	0	0	0.369	0.769
APOA4	FETUB	4442050	4435539	9606.ENSP00000350425	9606.ENSP00000265029	0	0	0	0	0.688	0	0	0.290	0.769
ORM1	APOA1	4434700	4433668	9606.ENSP00000259396	9606.ENSP00000236850	0	0	0	0	0.574	0	0	0.479	0.769
CFH	C1QB	4442881	4438900	9606.ENSP00000356399	9606.ENSP00000313967	0	0	0	0	0.524	0	0	0.534	0.768
PLG	AMBP	4438461	4435563	9606.ENSP00000308938	9606.ENSP00000265132	0	0	0	0	0.671	0.132	0	0.248	0.766
GC	RBP4	4449184	4443752	9606.ENSP00000421725	9606.ENSP00000360522	0	0	0	0	0.521	0	0	0.530	0.765
FGA	APOC3	4438214	4433396	9606.ENSP00000306361	9606.ENSP00000227667	0	0	0	0	0.624	0	0	0.401	0.765
SERPINC1	PPBP	4442941	4437223	9606.ENSP00000356671	9606.ENSP00000296028	0	0	0	0	0	0	0	0.763	0.763
APOC4	APOH	4450869	4432817	9606.ENSP00000468236	9606.ENSP00000205948	0	0	0	0	0.148	0	0.720	0.078	0.761
SERPIND1	APOH	4432868	4432817	9606.ENSP00000215727	9606.ENSP00000205948	0	0	0	0	0.703	0	0	0.228	0.761
PLG	SERPIND1	4438461	4432868	9606.ENSP00000308938	9606.ENSP00000215727	0	0	0	0	0.226	0.129	0	0.673	0.760
ORM2	APOC3	4447873	4433396	9606.ENSP00000394936	9606.ENSP00000227667	0	0	0	0	0.717	0	0	0.186	0.760
CRP	TTR	4434405	4433675	9606.ENSP00000255030	9606.ENSP00000237014	0	0	0	0	0.108	0	0	0.739	0.757
SAA1	APOE	4447178	4434227	9606.ENSP00000384906	9606.ENSP00000252486	0	0	0	0	0	0	0.540	0.493	0.756
APOF	CLU	4446789	4438974	9606.ENSP00000381250	9606.ENSP00000315130	0	0	0	0	0	0	0.540	0.490	0.755
ORM1	TTR	4434700	4433675	9606.ENSP00000259396	9606.ENSP00000237014	0	0	0	0	0.494	0	0	0.535	0.755
APOF	APOA4	4446789	4442050	9606.ENSP00000381250	9606.ENSP00000350425	0	0	0	0	0.064	0	0.540	0.473	0.753
APOC4	CLU	4450869	4438974	9606.ENSP00000468236	9606.ENSP00000315130	0	0	0	0	0	0	0.720	0.150	0.751
GC	HABP2	4449184	4436268	9606.ENSP00000421725	9606.ENSP00000277903	0	0	0	0	0.666	0	0	0.283	0.750
GC	C3	4449184	4433951	9606.ENSP00000421725	9606.ENSP00000245907	0	0	0	0	0.089	0.379	0	0.593	0.749
ITIH4	AMBP	4435679	4435563	9606.ENSP00000266041	9606.ENSP00000265132	0	0	0	0	0.175	0	0	0.709	0.749
GC	AMBP	4449184	4435563	9606.ENSP00000421725	9606.ENSP00000265132	0	0	0	0	0.544	0	0	0.471	0.749
SERPINC1	CRP	4442941	4434405	9606.ENSP00000356671	9606.ENSP00000255030	0	0	0	0	0.181	0	0	0.704	0.747
APOD	C1QB	4441496	4438900	9606.ENSP00000345179	9606.ENSP00000313967	0	0	0	0	0.141	0	0	0.716	0.745
SERPINC1	ORM1	4442941	4434700	9606.ENSP00000356671	9606.ENSP00000259396	0	0	0	0	0.634	0	0	0.325	0.742
CFH	C2	4442881	4437564	9606.ENSP00000356399	9606.ENSP00000299367	0	0	0	0	0.063	0	0	0.736	0.742
GC	F13B	4449184	4442875	9606.ENSP00000421725	9606.ENSP00000356382	0	0	0	0	0.672	0	0	0.243	0.741
HPX	APOA1	4435671	4433668	9606.ENSP00000265983	9606.ENSP00000236850	0	0	0	0	0.415	0	0	0.574	0.740
VWF	CRP	4434871	4434405	9606.ENSP00000261405	9606.ENSP00000255030	0	0	0	0	0	0	0	0.738	0.738
SAA1	PON1	4447178	4433224	9606.ENSP00000384906	9606.ENSP00000222381	0	0	0	0	0.062	0	0.540	0.440	0.737
C1R	C1RL	4449877	4435707	9606.ENSP00000438615	9606.ENSP00000266542	0	0	0	0.921	0.157	0.685	0	0.575	0.735
CFI	CFHR1	4446295	4438923	9606.ENSP00000378130	9606.ENSP00000314299	0	0	0	0	0	0	0	0.735	0.735
AHSG	FETUB	4447823	4435539	9606.ENSP00000393887	9606.ENSP00000265029	0	0	0	0.649	0.648	0	0	0.708	0.734
APOC4	HP	4450869	4441808	9606.ENSP00000468236	9606.ENSP00000348170	0	0	0	0	0.088	0	0.720	0	0.733
ORM2	APOH	4447873	4432817	9606.ENSP00000394936	9606.ENSP00000205948	0	0	0	0	0.618	0	0	0.328	0.732
SAA1	APOC3	4447178	4433396	9606.ENSP00000384906	9606.ENSP00000227667	0	0	0	0	0.062	0	0.540	0.427	0.731
SERPINC1	HABP2	4442941	4436268	9606.ENSP00000356671	9606.ENSP00000277903	0	0	0	0	0.524	0.129	0	0.402	0.730
GC	SERPINA1	4449184	4448813	9606.ENSP00000421725	9606.ENSP00000416066	0	0	0	0	0.216	0	0	0.669	0.729
GC	ITIH2	4449184	4442116	9606.ENSP00000421725	9606.ENSP00000351190	0	0	0	0	0.678	0	0	0.185	0.727
APOC2	SAA1	4450821	4447178	9606.ENSP00000466775	9606.ENSP00000384906	0	0	0	0	0.061	0	0.540	0.420	0.727
ORM1	APOH	4434700	4432817	9606.ENSP00000259396	9606.ENSP00000205948	0	0	0	0	0.565	0	0	0.398	0.727
FGB	APOC3	4438190	4433396	9606.ENSP00000306099	9606.ENSP00000227667	0	0	0	0	0.573	0	0	0.388	0.727
SERPINC1	HPX	4442941	4435671	9606.ENSP00000356671	9606.ENSP00000265983	0	0	0	0	0.501	0	0	0.475	0.726
SAA1	APOA4	4447178	4442050	9606.ENSP00000384906	9606.ENSP00000350425	0	0	0	0	0.062	0	0.540	0.417	0.726
AHSG	HP	4447823	4441808	9606.ENSP00000393887	9606.ENSP00000348170	0	0	0	0	0.184	0	0	0.677	0.726
HP	ITIH4	4441808	4435679	9606.ENSP00000348170	9606.ENSP00000266041	0	0	0	0	0.135	0	0	0.695	0.725
APOC4	APOF	4450869	4446789	9606.ENSP00000468236	9606.ENSP00000381250	0	0	0	0	0.160	0	0.540	0.342	0.723
SAA1	CRP	4447178	4434405	9606.ENSP00000384906	9606.ENSP00000255030	0	0	0	0	0.097	0	0	0.706	0.723
SAA1	LYZ	4447178	4434847	9606.ENSP00000384906	9606.ENSP00000261267	0	0	0	0	0.081	0	0	0.710	0.722
APOC1	SAA1	4450772	4447178	9606.ENSP00000465356	9606.ENSP00000384906	0	0	0	0	0.062	0	0.540	0.406	0.721
FGA	F9	4438214	4433043	9606.ENSP00000306361	9606.ENSP00000218099	0	0	0	0	0.609	0.157	0	0.220	0.720
F13B	F9	4442875	4433043	9606.ENSP00000356382	9606.ENSP00000218099	0	0	0	0	0.657	0	0	0.217	0.720
APOM	KNG1	4444651	4435537	9606.ENSP00000365081	9606.ENSP00000265023	0	0	0	0	0.227	0	0	0.653	0.720
A2M	TTR	4439653	4433675	9606.ENSP00000323929	9606.ENSP00000237014	0	0	0	0	0.163	0	0	0.677	0.718
APCS	CRP	4434407	4434405	9606.ENSP00000255040	9606.ENSP00000255030	0	0	0	0.942	0.545	0.379	0	0.714	0.717
FGG	TTR	4440740	4433675	9606.ENSP00000336829	9606.ENSP00000237014	0	0	0	0	0.562	0	0	0.379	0.716
CD5L	C7	4443057	4439494	9606.ENSP00000357156	9606.ENSP00000322061	0	0	0	0	0	0	0	0.715	0.715
SERPINA1	CRP	4448813	4434405	9606.ENSP00000416066	9606.ENSP00000255030	0	0	0	0	0.085	0	0	0.701	0.714
PLG	APOH	4438461	4432817	9606.ENSP00000308938	9606.ENSP00000205948	0	0	0	0	0.194	0.379	0	0.473	0.713
PLG	CLEC3B	4438461	4437240	9606.ENSP00000308938	9606.ENSP00000296130	0	0	0	0	0	0.379	0	0.558	0.713
APOD	APOA1	4441496	4433668	9606.ENSP00000345179	9606.ENSP00000236850	0	0	0	0	0	0.320	0	0.596	0.713
SAA1	CLU	4447178	4438974	9606.ENSP00000384906	9606.ENSP00000315130	0	0	0	0	0	0	0.540	0.400	0.712
CRP	C3	4434405	4433951	9606.ENSP00000255030	9606.ENSP00000245907	0	0	0	0	0.079	0	0	0.700	0.712
AHSG	RBP4	4447823	4443752	9606.ENSP00000393887	9606.ENSP00000360522	0	0	0	0	0.353	0	0	0.572	0.711
CFB	CFHR1	4448835	4438923	9606.ENSP00000416561	9606.ENSP00000314299	0	0	0	0	0	0	0	0.710	0.710
APOA4	F9	4442050	4433043	9606.ENSP00000350425	9606.ENSP00000218099	0	0	0	0	0.640	0	0	0.219	0.707
GIG25	HP	4446103	4441808	9606.ENSP00000376793	9606.ENSP00000348170	0	0	0	0	0.064	0.129	0	0.669	0.706
ITIH2	HABP2	4442116	4436268	9606.ENSP00000351190	9606.ENSP00000277903	0	0	0	0	0.650	0	0	0.192	0.706
APOF	HP	4446789	4441808	9606.ENSP00000381250	9606.ENSP00000348170	0	0	0	0	0.091	0	0.540	0.348	0.703
GC	ORM1	4449184	4434700	9606.ENSP00000421725	9606.ENSP00000259396	0	0	0	0	0.477	0	0	0.455	0.703
HPX	AMBP	4435671	4435563	9606.ENSP00000265983	9606.ENSP00000265132	0	0	0	0	0.476	0	0	0.454	0.701
PLTP	SAA1	4448868	4447178	9606.ENSP00000417138	9606.ENSP00000384906	0	0	0	0	0	0	0.540	0.377	0.701
B2M	A2M	4450405	4439653	9606.ENSP00000452780	9606.ENSP00000323929	0	0	0	0	0	0.379	0	0.535	0.698
SERPINA1	F2	4448813	4438421	9606.ENSP00000416066	9606.ENSP00000308541	0	0	0	0	0.229	0.129	0	0.587	0.698
C8B	FETUB	4443704	4435539	9606.ENSP00000360281	9606.ENSP00000265029	0	0	0	0	0.593	0	0	0.288	0.698
C1R	FCN3	4449877	4435966	9606.ENSP00000438615	9606.ENSP00000270879	0	0	0	0	0.076	0.157	0	0.641	0.695
ORM2	SERPINC1	4447873	4442941	9606.ENSP00000394936	9606.ENSP00000356671	0	0	0	0	0.643	0	0	0.181	0.695
AHSG	CRP	4447823	4434405	9606.ENSP00000393887	9606.ENSP00000255030	0	0	0	0	0.109	0	0	0.670	0.693
FGG	F9	4440740	4433043	9606.ENSP00000336829	9606.ENSP00000218099	0	0	0	0	0.552	0.157	0	0.250	0.692
C2	C9	4437564	4435259	9606.ENSP00000299367	9606.ENSP00000263408	0	0	0	0	0.147	0.185	0	0.592	0.692
HABP2	F9	4436268	4433043	9606.ENSP00000277903	9606.ENSP00000218099	0	0	0.445	0.689	0.631	0	0	0.170	0.692
HPX	TTR	4435671	4433675	9606.ENSP00000265983	9606.ENSP00000237014	0	0	0	0	0.200	0	0	0.630	0.691
SERPINC1	TTR	4442941	4433675	9606.ENSP00000356671	9606.ENSP00000237014	0	0	0	0	0.435	0	0	0.473	0.689
CA1	HBD	4449553	4445365	9606.ENSP00000430656	9606.ENSP00000369654	0	0	0	0	0.645	0	0	0.160	0.689
SERPINA1	HPX	4448813	4435671	9606.ENSP00000416066	9606.ENSP00000265983	0	0	0	0	0.186	0	0	0.632	0.687
APOD	APOE	4441496	4434227	9606.ENSP00000345179	9606.ENSP00000252486	0	0	0	0	0.088	0	0	0.671	0.687
MASP2	C3	4447034	4433951	9606.ENSP00000383690	9606.ENSP00000245907	0	0	0	0	0.083	0.050	0	0.670	0.687
VWF	C3	4434871	4433951	9606.ENSP00000261405	9606.ENSP00000245907	0	0	0	0	0.084	0	0	0.673	0.687
SAA1	APOF	4447178	4446789	9606.ENSP00000384906	9606.ENSP00000381250	0	0	0	0	0.062	0	0.540	0.329	0.685
PLG	FETUB	4438461	4435539	9606.ENSP00000308938	9606.ENSP00000265029	0	0	0	0	0.635	0	0	0.173	0.685
APOM	SERPINC1	4444651	4442941	9606.ENSP00000365081	9606.ENSP00000356671	0	0	0	0	0.284	0	0	0.579	0.685
AMBP	SERPIND1	4435563	4432868	9606.ENSP00000265132	9606.ENSP00000215727	0	0	0	0	0.594	0	0	0.250	0.683
FCN3	C3	4435966	4433951	9606.ENSP00000270879	9606.ENSP00000245907	0	0	0	0	0.076	0	0	0.669	0.681
SAA1	APOM	4447178	4444651	9606.ENSP00000384906	9606.ENSP00000365081	0	0	0	0	0.062	0	0.540	0.320	0.681
C4BPA	C3	4442800	4433951	9606.ENSP00000356037	9606.ENSP00000245907	0	0	0	0	0.099	0	0	0.659	0.680
CRP	APOE	4434405	4434227	9606.ENSP00000255030	9606.ENSP00000252486	0	0	0	0	0	0	0	0.680	0.680
AGT	CRP	4442719	4434405	9606.ENSP00000355627	9606.ENSP00000255030	0	0	0	0	0.103	0	0	0.657	0.679
APOC1	APOD	4450772	4441496	9606.ENSP00000465356	9606.ENSP00000345179	0	0	0	0	0	0	0	0.677	0.677
RBP4	CRP	4443752	4434405	9606.ENSP00000360522	9606.ENSP00000255030	0	0	0	0	0.090	0	0	0.660	0.677
HPX	ORM1	4435671	4434700	9606.ENSP00000265983	9606.ENSP00000259396	0	0	0	0	0.290	0	0	0.563	0.677
PLG	APOA1	4438461	4433668	9606.ENSP00000308938	9606.ENSP00000236850	0	0	0	0	0.337	0	0	0.533	0.677
FGG	C6	4440740	4435261	9606.ENSP00000336829	9606.ENSP00000263413	0	0	0	0	0.584	0	0	0.249	0.674
FGA	C6	4438214	4435261	9606.ENSP00000306361	9606.ENSP00000263413	0	0	0	0	0.598	0	0	0.220	0.673
A2M	HPX	4439653	4435671	9606.ENSP00000323929	9606.ENSP00000265983	0	0	0	0	0.109	0	0	0.649	0.673
APOM	C3	4444651	4433951	9606.ENSP00000365081	9606.ENSP00000245907	0	0	0	0	0.063	0	0	0.664	0.672
F2	ORM1	4438421	4434700	9606.ENSP00000308541	9606.ENSP00000259396	0	0	0	0	0.565	0	0	0.274	0.671
AHSG	F9	4447823	4433043	9606.ENSP00000393887	9606.ENSP00000218099	0	0	0	0	0.588	0	0	0.234	0.671
CRP	PON1	4434405	4433224	9606.ENSP00000255030	9606.ENSP00000222381	0	0	0	0	0.098	0	0	0.649	0.669
PLG	HPX	4438461	4435671	9606.ENSP00000308938	9606.ENSP00000265983	0	0	0	0	0.364	0	0	0.501	0.669
APOM	FGA	4444651	4438214	9606.ENSP00000365081	9606.ENSP00000306361	0	0	0	0	0.610	0	0	0.184	0.669
B2M	CRP	4450405	4434405	9606.ENSP00000452780	9606.ENSP00000255030	0	0	0	0	0	0	0	0.668	0.668
KNG1	SELL	4435537	4433660	9606.ENSP00000265023	9606.ENSP00000236147	0	0	0	0	0	0	0	0.668	0.668
GSN	TTR	4444265	4433675	9606.ENSP00000362924	9606.ENSP00000237014	0	0	0	0	0	0	0	0.668	0.668
APOM	FETUB	4444651	4435539	9606.ENSP00000365081	9606.ENSP00000265029	0	0	0	0	0.612	0	0	0.179	0.667
F2	TTR	4438421	4433675	9606.ENSP00000308541	9606.ENSP00000237014	0	0	0	0	0.278	0	0	0.558	0.667
ORM1	C8G	4434700	4433295	9606.ENSP00000259396	9606.ENSP00000224181	0	0	0	0	0.098	0	0	0.645	0.666
C9	C3	4435259	4433951	9606.ENSP00000263408	9606.ENSP00000245907	0	0	0	0	0.177	0	0	0.610	0.665
APOA4	TTR	4442050	4433675	9606.ENSP00000350425	9606.ENSP00000237014	0	0	0	0	0.191	0	0	0.601	0.664
HABP2	SERPIND1	4436268	4432868	9606.ENSP00000277903	9606.ENSP00000215727	0	0	0	0	0.110	0.129	0	0.602	0.664
RBP4	APOA1	4443752	4433668	9606.ENSP00000360522	9606.ENSP00000236850	0	0	0	0	0.270	0	0	0.559	0.664
AGT	AMBP	4442719	4435563	9606.ENSP00000355627	9606.ENSP00000265132	0	0	0	0	0.589	0	0	0.212	0.663
CLU	C3	4438974	4433951	9606.ENSP00000315130	9606.ENSP00000245907	0	0	0	0	0.089	0	0	0.642	0.660
APOD	CLU	4441496	4438974	9606.ENSP00000345179	9606.ENSP00000315130	0	0	0	0	0.088	0	0	0.641	0.659
MASP1	C6	4437260	4435261	9606.ENSP00000296280	9606.ENSP00000263413	0	0	0	0	0.132	0.084	0	0.605	0.659
C1QC	CFH	4444427	4442881	9606.ENSP00000363770	9606.ENSP00000356399	0	0	0	0	0.392	0	0	0.462	0.659
GC	GSN	4449184	4444265	9606.ENSP00000421725	9606.ENSP00000362924	0	0	0	0	0.049	0	0	0.657	0.659
A2M	AMBP	4439653	4435563	9606.ENSP00000323929	9606.ENSP00000265132	0	0	0	0	0.111	0.379	0	0.432	0.659
TTR	APOC3	4433675	4433396	9606.ENSP00000237014	9606.ENSP00000227667	0	0	0	0	0.277	0	0	0.548	0.659
C1R	CFH	4449877	4442881	9606.ENSP00000438615	9606.ENSP00000356399	0	0	0	0	0.225	0	0	0.574	0.656
A2M	CRP	4439653	4434405	9606.ENSP00000323929	9606.ENSP00000255030	0	0	0	0	0.063	0	0	0.645	0.653
A2M	F2	4439653	4438421	9606.ENSP00000323929	9606.ENSP00000308541	0	0	0	0	0.137	0.050	0	0.611	0.653
AHSG	HABP2	4447823	4436268	9606.ENSP00000393887	9606.ENSP00000277903	0	0	0	0	0.647	0	0	0.060	0.653
AGT	PLG	4442719	4438461	9606.ENSP00000355627	9606.ENSP00000308938	0	0	0	0	0.230	0.129	0	0.523	0.652
APOF	APOD	4446789	4441496	9606.ENSP00000381250	9606.ENSP00000345179	0	0	0	0	0	0	0	0.650	0.650
CFH	APOE	4442881	4434227	9606.ENSP00000356399	9606.ENSP00000252486	0	0	0	0	0.055	0	0	0.645	0.650
ORM1	APOC3	4434700	4433396	9606.ENSP00000259396	9606.ENSP00000227667	0	0	0	0	0.562	0	0	0.233	0.649
ACTN1	ACTC1	4446270	4436861	9606.ENSP00000377941	9606.ENSP00000290378	0	0	0	0	0.087	0.381	0	0.429	0.649
APOE	TTR	4434227	4433675	9606.ENSP00000252486	9606.ENSP00000237014	0	0	0	0	0.088	0	0	0.630	0.648
SERPINA1	ITIH4	4448813	4435679	9606.ENSP00000416066	9606.ENSP00000266041	0	0	0	0	0.197	0	0	0.579	0.648
PROS1	SERPIND1	4446246	4432868	9606.ENSP00000377783	9606.ENSP00000215727	0	0	0	0	0.061	0	0	0.641	0.648
AGT	APOE	4442719	4434227	9606.ENSP00000355627	9606.ENSP00000252486	0	0	0	0	0.152	0	0	0.601	0.647
ITIH2	PLG	4442116	4438461	9606.ENSP00000351190	9606.ENSP00000308938	0	0	0	0	0.635	0	0	0.072	0.647
APOD	APOC3	4441496	4433396	9606.ENSP00000345179	9606.ENSP00000227667	0	0	0	0	0	0	0	0.647	0.647
F13B	APOA4	4442875	4442050	9606.ENSP00000356382	9606.ENSP00000350425	0	0	0	0	0.553	0	0	0.244	0.647
GC	APOA1	4449184	4433668	9606.ENSP00000421725	9606.ENSP00000236850	0	0	0	0	0.178	0	0	0.586	0.645
C1QA	CFH	4444428	4442881	9606.ENSP00000363773	9606.ENSP00000356399	0	0	0	0	0.393	0	0	0.438	0.645
CLU	LYZ	4438974	4434847	9606.ENSP00000315130	9606.ENSP00000261267	0	0	0	0	0	0.565	0	0.215	0.644
FGA	LYZ	4438214	4434847	9606.ENSP00000306361	9606.ENSP00000261267	0	0	0	0	0.076	0	0	0.629	0.642
C8B	MASP1	4443704	4437260	9606.ENSP00000360281	9606.ENSP00000296280	0	0	0	0	0.175	0	0	0.584	0.642
AMBP	KNG1	4435563	4435537	9606.ENSP00000265132	9606.ENSP00000265023	0	0	0	0	0.265	0	0	0.533	0.642
B2M	TTR	4450405	4433675	9606.ENSP00000452780	9606.ENSP00000237014	0	0	0	0	0	0	0	0.642	0.642
APOM	PLG	4444651	4438461	9606.ENSP00000365081	9606.ENSP00000308938	0	0	0	0	0.641	0	0	0.041	0.641
CFB	SERPINA1	4448835	4448813	9606.ENSP00000416561	9606.ENSP00000416066	0	0	0	0	0.226	0.129	0	0.510	0.640
C8B	FGG	4443704	4440740	9606.ENSP00000360281	9606.ENSP00000336829	0	0	0	0	0.497	0	0	0.315	0.640
APOC2	APOD	4450821	4441496	9606.ENSP00000466775	9606.ENSP00000345179	0	0	0	0	0	0	0	0.640	0.640
APOM	APOD	4444651	4441496	9606.ENSP00000365081	9606.ENSP00000345179	0	0	0	0	0	0	0	0.640	0.640
C1QB	CD14	4438900	4438033	9606.ENSP00000313967	9606.ENSP00000304236	0	0	0	0	0.629	0	0	0.069	0.640
SERPINC1	HP	4442941	4441808	9606.ENSP00000356671	9606.ENSP00000348170	0	0	0	0	0.169	0.129	0	0.540	0.638
TTR	APOB	4433675	4433584	9606.ENSP00000237014	9606.ENSP00000233242	0	0	0	0	0.267	0	0	0.526	0.638
ORM2	F2	4447873	4438421	9606.ENSP00000394936	9606.ENSP00000308541	0	0	0	0	0.565	0	0	0.199	0.637
F13B	APOB	4442875	4433584	9606.ENSP00000356382	9606.ENSP00000233242	0	0	0	0	0.602	0	0	0.125	0.637
C8B	FGA	4443704	4438214	9606.ENSP00000360281	9606.ENSP00000306361	0	0	0	0	0.545	0	0	0.232	0.636
APOD	APOB	4441496	4433584	9606.ENSP00000345179	9606.ENSP00000233242	0	0	0	0	0	0	0	0.635	0.635
HABP2	FETUB	4436268	4435539	9606.ENSP00000277903	9606.ENSP00000265029	0	0	0	0	0.588	0	0	0.147	0.633
F2	PPBP	4438421	4437223	9606.ENSP00000308541	9606.ENSP00000296028	0	0	0	0	0	0	0	0.633	0.633
GC	F9	4449184	4433043	9606.ENSP00000421725	9606.ENSP00000218099	0	0	0	0	0.610	0	0	0.090	0.630
AHSG	C6	4447823	4435261	9606.ENSP00000393887	9606.ENSP00000263413	0	0	0	0	0.581	0	0	0.153	0.629
SAA1	APOH	4447178	4432817	9606.ENSP00000384906	9606.ENSP00000205948	0	0	0	0	0.062	0	0.540	0.211	0.629
GC	APOB	4449184	4433584	9606.ENSP00000421725	9606.ENSP00000233242	0	0	0	0	0.515	0	0	0.268	0.629
ORM2	HPX	4447873	4435671	9606.ENSP00000394936	9606.ENSP00000265983	0	0	0	0	0.290	0	0	0.498	0.628
SERPINA1	AMBP	4448813	4435563	9606.ENSP00000416066	9606.ENSP00000265132	0	0	0	0	0.280	0	0	0.504	0.628
FETUB	F9	4435539	4433043	9606.ENSP00000265029	9606.ENSP00000218099	0	0	0	0	0.600	0	0	0.105	0.627
TTR	APOH	4433675	4432817	9606.ENSP00000237014	9606.ENSP00000205948	0	0	0	0	0.320	0	0	0.474	0.627
APOA4	ORM1	4442050	4434700	9606.ENSP00000350425	9606.ENSP00000259396	0	0	0	0	0.392	0	0	0.409	0.626
FETUB	TTR	4435539	4433675	9606.ENSP00000265029	9606.ENSP00000237014	0	0	0	0	0.480	0	0	0.310	0.626
APOA4	C6	4442050	4435261	9606.ENSP00000350425	9606.ENSP00000263413	0	0	0	0	0.570	0	0	0.162	0.625
RBP4	AGT	4443752	4442719	9606.ENSP00000360522	9606.ENSP00000355627	0	0	0	0	0.310	0	0	0.475	0.623
ITIH2	APOC3	4442116	4433396	9606.ENSP00000351190	9606.ENSP00000227667	0	0	0	0	0.622	0	0	0	0.622
AHSG	C8B	4447823	4443704	9606.ENSP00000393887	9606.ENSP00000360281	0	0	0	0	0.621	0	0	0	0.621
GC	C6	4449184	4435261	9606.ENSP00000421725	9606.ENSP00000263413	0	0	0	0	0.589	0	0	0.113	0.620
GC	ORM2	4449184	4447873	9606.ENSP00000421725	9606.ENSP00000394936	0	0	0	0	0.477	0	0	0.303	0.620
SERPINA1	F9	4448813	4433043	9606.ENSP00000416066	9606.ENSP00000218099	0	0	0	0	0.135	0.129	0	0.535	0.619
GC	APOM	4449184	4444651	9606.ENSP00000421725	9606.ENSP00000365081	0	0	0	0	0.142	0	0	0.571	0.616
GC	F2	4449184	4438421	9606.ENSP00000421725	9606.ENSP00000308541	0	0	0	0	0.479	0	0	0.293	0.616
HP	AMBP	4441808	4435563	9606.ENSP00000348170	9606.ENSP00000265132	0	0	0	0	0.230	0.132	0	0.471	0.615
HPX	C3	4435671	4433951	9606.ENSP00000265983	9606.ENSP00000245907	0	0	0	0	0.112	0	0	0.584	0.615
CFHR4	CRP	4442877	4434405	9606.ENSP00000356386	9606.ENSP00000255030	0	0	0	0	0.125	0	0	0.578	0.615
SERPINA1	APOH	4448813	4432817	9606.ENSP00000416066	9606.ENSP00000205948	0	0	0	0	0.298	0	0	0.473	0.614
SERPINF2	APOH	4439481	4432817	9606.ENSP00000321853	9606.ENSP00000205948	0	0	0	0	0.338	0	0	0.441	0.614
C8B	C3	4443704	4433951	9606.ENSP00000360281	9606.ENSP00000245907	0	0	0	0	0.120	0	0	0.578	0.613
FETUB	C3	4435539	4433951	9606.ENSP00000265029	9606.ENSP00000245907	0	0	0	0	0.146	0	0	0.565	0.613
GC	CRP	4449184	4434405	9606.ENSP00000421725	9606.ENSP00000255030	0	0	0	0	0.231	0	0	0.517	0.612
SERPINA1	APOC3	4448813	4433396	9606.ENSP00000416066	9606.ENSP00000227667	0	0	0	0	0.289	0	0	0.475	0.610
CFB	C9	4448835	4435259	9606.ENSP00000416561	9606.ENSP00000263408	0	0	0	0	0.147	0.175	0	0.490	0.610
APOC4	SAA1	4450869	4447178	9606.ENSP00000468236	9606.ENSP00000384906	0	0	0	0	0.061	0	0.540	0.169	0.609
ITIH2	ORM1	4442116	4434700	9606.ENSP00000351190	9606.ENSP00000259396	0	0	0	0	0.571	0	0	0.125	0.609
RBP4	AMBP	4443752	4435563	9606.ENSP00000360522	9606.ENSP00000265132	0	0	0	0	0.376	0	0	0.400	0.609
HABP2	C6	4436268	4435261	9606.ENSP00000277903	9606.ENSP00000263413	0	0	0	0	0.566	0.084	0	0.093	0.609
KNG1	F9	4435537	4433043	9606.ENSP00000265023	9606.ENSP00000218099	0	0	0	0	0.148	0	0	0.559	0.608
AHSG	ITIH4	4447823	4435679	9606.ENSP00000393887	9606.ENSP00000266041	0	0	0	0	0.196	0	0	0.532	0.608
F13B	C6	4442875	4435261	9606.ENSP00000356382	9606.ENSP00000263413	0	0	0	0.546	0.546	0	0	0.318	0.606
SERPINA4	ITIH2	4450325	4442116	9606.ENSP00000450838	9606.ENSP00000351190	0	0	0	0	0.417	0	0	0.350	0.605
SERPINA1	APOA4	4448813	4442050	9606.ENSP00000416066	9606.ENSP00000350425	0	0	0	0	0.194	0	0	0.526	0.602
CFH	C9	4442881	4435259	9606.ENSP00000356399	9606.ENSP00000263408	0	0	0	0	0.272	0	0	0.476	0.602
A2M	ITIH4	4439653	4435679	9606.ENSP00000323929	9606.ENSP00000266041	0.043	0	0	0	0.082	0	0	0.583	0.602
CRP	APOC3	4434405	4433396	9606.ENSP00000255030	9606.ENSP00000227667	0	0	0	0	0.185	0	0	0.530	0.601
GIG25	TTR	4446103	4433675	9606.ENSP00000376793	9606.ENSP00000237014	0	0	0	0	0.146	0	0	0.553	0.601
C1QB	VWF	4438900	4434871	9606.ENSP00000313967	9606.ENSP00000261405	0	0	0	0	0.562	0	0	0.125	0.600
ORM2	ITIH2	4447873	4442116	9606.ENSP00000394936	9606.ENSP00000351190	0	0	0	0	0.565	0	0	0.116	0.599
CFI	SERPINC1	4446295	4442941	9606.ENSP00000378130	9606.ENSP00000356671	0	0	0	0	0.246	0.129	0	0.439	0.599
APOC3	SERPIND1	4433396	4432868	9606.ENSP00000227667	9606.ENSP00000215727	0	0	0	0	0.546	0	0	0.152	0.598
HP	FGG	4441808	4440740	9606.ENSP00000348170	9606.ENSP00000336829	0	0	0	0	0.234	0.157	0	0.428	0.598
F13B	FETUB	4442875	4435539	9606.ENSP00000356382	9606.ENSP00000265029	0	0	0	0	0.592	0	0	0.048	0.595
SERPINF2	AMBP	4439481	4435563	9606.ENSP00000321853	9606.ENSP00000265132	0	0	0	0	0.401	0	0	0.351	0.595
GC	A2M	4449184	4439653	9606.ENSP00000421725	9606.ENSP00000323929	0	0	0	0	0.144	0	0	0.545	0.594
F9	SERPIND1	4433043	4432868	9606.ENSP00000218099	9606.ENSP00000215727	0	0	0	0	0.161	0.129	0	0.489	0.594
C1QC	CD14	4444427	4438033	9606.ENSP00000363770	9606.ENSP00000304236	0	0	0	0	0.563	0	0	0.105	0.593
FETUB	APOB	4435539	4433584	9606.ENSP00000265029	9606.ENSP00000233242	0	0	0	0	0.537	0	0	0.156	0.592
SERPINA1	LRG1	4448813	4437875	9606.ENSP00000416066	9606.ENSP00000302621	0	0	0	0	0.108	0	0	0.560	0.591
FETUB	C9	4435539	4435259	9606.ENSP00000265029	9606.ENSP00000263408	0	0	0	0	0.591	0	0	0.041	0.591
ITIH2	C9	4442116	4435259	9606.ENSP00000351190	9606.ENSP00000263408	0	0	0	0	0.524	0	0	0.174	0.590
RBP4	APOC3	4443752	4433396	9606.ENSP00000360522	9606.ENSP00000227667	0	0	0	0	0.275	0	0	0.456	0.589
C8B	CFH	4443704	4442881	9606.ENSP00000360281	9606.ENSP00000356399	0	0	0	0	0.114	0	0	0.555	0.589
C1QA	VWF	4444428	4434871	9606.ENSP00000363773	9606.ENSP00000261405	0	0	0	0	0.558	0	0	0.105	0.588
C2	C6	4437564	4435261	9606.ENSP00000299367	9606.ENSP00000263413	0	0	0	0	0.062	0.185	0	0.505	0.588
CFI	CFHR4	4446295	4442877	9606.ENSP00000378130	9606.ENSP00000356386	0	0	0	0	0	0	0	0.587	0.587
APOA1	GPLD1	4433668	4433488	9606.ENSP00000236850	9606.ENSP00000230036	0	0	0	0	0.062	0.379	0	0.348	0.587
SERPINC1	C6	4442941	4435261	9606.ENSP00000356671	9606.ENSP00000263413	0	0	0	0	0.538	0	0	0.138	0.585
CFB	CFHR4	4448835	4442877	9606.ENSP00000416561	9606.ENSP00000356386	0	0	0	0	0	0	0	0.585	0.585
C6	F9	4435261	4433043	9606.ENSP00000263413	9606.ENSP00000218099	0	0	0	0	0.578	0.057	0	0	0.585
GIG25	APOE	4446103	4434227	9606.ENSP00000376793	9606.ENSP00000252486	0	0	0	0	0	0	0	0.585	0.585
C8B	FGB	4443704	4438190	9606.ENSP00000360281	9606.ENSP00000306099	0	0	0	0	0.447	0	0	0.280	0.585
C6	C3	4435261	4433951	9606.ENSP00000263413	9606.ENSP00000245907	0	0	0	0	0.112	0	0	0.551	0.584
FGB	F9	4438190	4433043	9606.ENSP00000306099	9606.ENSP00000218099	0	0	0	0	0.419	0.157	0	0.218	0.584
SERPINC1	SERPINF2	4442941	4439481	9606.ENSP00000356671	9606.ENSP00000321853	0	0	0.444	0.683	0.324	0	0	0.921	0.584
ITIH2	SERPINF2	4442116	4439481	9606.ENSP00000351190	9606.ENSP00000321853	0	0	0	0	0.412	0	0	0.320	0.583
ITIH4	CRP	4435679	4434405	9606.ENSP00000266041	9606.ENSP00000255030	0	0	0	0	0.136	0	0	0.537	0.583
CFH	C5	4442881	4433289	9606.ENSP00000356399	9606.ENSP00000223642	0	0	0	0	0.064	0	0	0.571	0.582
HP	APCS	4441808	4434407	9606.ENSP00000348170	9606.ENSP00000255040	0	0	0	0	0.098	0	0	0.555	0.581
HPX	APOH	4435671	4432817	9606.ENSP00000265983	9606.ENSP00000205948	0	0	0	0	0.208	0	0	0.490	0.579
RBP4	HP	4443752	4441808	9606.ENSP00000360522	9606.ENSP00000348170	0	0	0	0	0.103	0	0	0.550	0.579
AMBP	TTR	4435563	4433675	9606.ENSP00000265132	9606.ENSP00000237014	0	0	0	0	0.308	0	0	0.413	0.577
A2M	APOH	4439653	4432817	9606.ENSP00000323929	9606.ENSP00000205948	0	0	0	0	0.140	0	0	0.529	0.577
HPX	APOC3	4435671	4433396	9606.ENSP00000265983	9606.ENSP00000227667	0	0	0	0	0.486	0	0	0.212	0.577
F13B	ORM1	4442875	4434700	9606.ENSP00000356382	9606.ENSP00000259396	0	0	0	0	0.300	0	0	0.420	0.576
SERPINA4	AMBP	4450325	4435563	9606.ENSP00000450838	9606.ENSP00000265132	0	0	0	0	0.506	0	0	0.176	0.576
APOM	ITIH2	4444651	4442116	9606.ENSP00000365081	9606.ENSP00000351190	0	0	0	0	0.512	0	0	0.163	0.575
GC	KNG1	4449184	4435537	9606.ENSP00000421725	9606.ENSP00000265023	0	0	0	0	0.226	0	0	0.472	0.573
ORM2	SERPIND1	4447873	4432868	9606.ENSP00000394936	9606.ENSP00000215727	0	0	0	0	0.541	0	0	0.106	0.572
CFI	C5	4446295	4433289	9606.ENSP00000378130	9606.ENSP00000223642	0	0	0	0	0.157	0.050	0	0.507	0.571
GC	PLG	4449184	4438461	9606.ENSP00000421725	9606.ENSP00000308938	0	0	0	0	0.368	0	0	0.350	0.571
CFB	C1QC	4448835	4444427	9606.ENSP00000416561	9606.ENSP00000363770	0	0	0	0	0.096	0	0	0.543	0.570
GIG25	CRP	4446103	4434405	9606.ENSP00000376793	9606.ENSP00000255030	0	0	0	0	0.061	0	0	0.560	0.569
SERPINC1	ITIH4	4442941	4435679	9606.ENSP00000356671	9606.ENSP00000266041	0	0	0	0	0.198	0	0	0.484	0.569
GIG25	ITIH4	4446103	4435679	9606.ENSP00000376793	9606.ENSP00000266041	0	0	0	0	0.079	0	0	0.552	0.569
A2M	SERPIND1	4439653	4432868	9606.ENSP00000323929	9606.ENSP00000215727	0	0	0	0	0.099	0	0	0.541	0.569
APCS	APOE	4434407	4434227	9606.ENSP00000255040	9606.ENSP00000252486	0	0	0	0	0.061	0	0	0.559	0.568
C1RL	C9	4435707	4435259	9606.ENSP00000266542	9606.ENSP00000263408	0	0	0	0	0.063	0.084	0	0.537	0.568
APOA4	APOD	4442050	4441496	9606.ENSP00000350425	9606.ENSP00000345179	0	0	0	0	0	0	0	0.567	0.567
RBP4	FGA	4443752	4438214	9606.ENSP00000360522	9606.ENSP00000306361	0	0	0	0	0.482	0	0	0.195	0.565
PROS1	SERPINC1	4446246	4442941	9606.ENSP00000377783	9606.ENSP00000356671	0	0	0	0	0.061	0	0	0.556	0.565
FETUB	C6	4435539	4435261	9606.ENSP00000265029	9606.ENSP00000263413	0	0	0	0	0.560	0	0	0.049	0.564
HABP2	KNG1	4436268	4435537	9606.ENSP00000277903	9606.ENSP00000265023	0	0	0	0	0.088	0.379	0	0.293	0.564
ORM2	APOB	4447873	4433584	9606.ENSP00000394936	9606.ENSP00000233242	0	0	0	0	0.443	0	0	0.245	0.562
CLEC3B	ATRN	4437240	4435164	9606.ENSP00000296130	9606.ENSP00000262919	0	0	0	0	0	0	0	0.562	0.562
FCGBP	C1QC	4451558	4444427	9606.ENSP00000481056	9606.ENSP00000363770	0	0	0	0	0.212	0	0	0.466	0.561
F2	THBS1	4438421	4434771	9606.ENSP00000308541	9606.ENSP00000260356	0	0	0	0	0	0.379	0	0.322	0.561
APOA4	HPX	4442050	4435671	9606.ENSP00000350425	9606.ENSP00000265983	0	0	0	0	0.220	0	0	0.455	0.557
CFI	C9	4446295	4435259	9606.ENSP00000378130	9606.ENSP00000263408	0	0	0	0	0.109	0.084	0	0.500	0.556
RBP4	APOB	4443752	4433584	9606.ENSP00000360522	9606.ENSP00000233242	0	0	0	0	0.259	0	0	0.424	0.555
CFH	CLU	4442881	4438974	9606.ENSP00000356399	9606.ENSP00000315130	0	0	0	0	0	0	0	0.554	0.554
ITIH4	KNG1	4435679	4435537	9606.ENSP00000266041	9606.ENSP00000265023	0	0	0	0	0.112	0	0	0.519	0.554
PLG	TTR	4438461	4433675	9606.ENSP00000308938	9606.ENSP00000237014	0	0	0	0	0.273	0	0	0.412	0.554
C4BPA	APCS	4442800	4434407	9606.ENSP00000356037	9606.ENSP00000255040	0	0	0	0	0.119	0.379	0	0.250	0.554
AHSG	GIG25	4447823	4446103	9606.ENSP00000393887	9606.ENSP00000376793	0	0	0	0	0.111	0	0	0.518	0.553
HPX	AFM	4435671	4433367	9606.ENSP00000265983	9606.ENSP00000226355	0	0	0	0	0.187	0	0	0.473	0.553
MASP2	SERPINC1	4447034	4442941	9606.ENSP00000383690	9606.ENSP00000356671	0	0	0	0	0.195	0.129	0	0.414	0.553
ORM2	PZP	4447873	4434858	9606.ENSP00000394936	9606.ENSP00000261336	0	0	0	0	0.127	0	0	0.507	0.552
GSN	APOA1	4444265	4433668	9606.ENSP00000362924	9606.ENSP00000236850	0	0	0	0	0	0	0	0.552	0.552
VWF	SELL	4434871	4433660	9606.ENSP00000261405	9606.ENSP00000236147	0	0	0	0	0.060	0	0	0.542	0.551
RBP4	FGG	4443752	4440740	9606.ENSP00000360522	9606.ENSP00000336829	0	0	0	0	0.424	0	0	0.250	0.550
SAA1	TTR	4447178	4433675	9606.ENSP00000384906	9606.ENSP00000237014	0	0	0	0	0.059	0	0	0.542	0.550
C8B	F9	4443704	4433043	9606.ENSP00000360281	9606.ENSP00000218099	0	0	0	0	0.514	0	0	0.112	0.550
GC	APCS	4449184	4434407	9606.ENSP00000421725	9606.ENSP00000255040	0	0	0	0	0.328	0	0	0.358	0.550
C1QC	ZNF534	4444427	4439933	9606.ENSP00000363770	9606.ENSP00000327538	0	0	0	0	0	0.548	0	0	0.548
GC	AFM	4449184	4433367	9606.ENSP00000421725	9606.ENSP00000226355	0	0	0	0.607	0.342	0	0	0.800	0.547
GC	LRG1	4449184	4437875	9606.ENSP00000421725	9606.ENSP00000302621	0	0	0	0	0.064	0	0	0.533	0.545
C8B	SERPINC1	4443704	4442941	9606.ENSP00000360281	9606.ENSP00000356671	0	0	0	0	0.538	0	0	0.057	0.545
AGT	ITIH2	4442719	4442116	9606.ENSP00000355627	9606.ENSP00000351190	0	0	0	0	0.442	0	0	0.217	0.545
CFB	C1QB	4448835	4438900	9606.ENSP00000416561	9606.ENSP00000313967	0	0	0	0	0.095	0	0	0.517	0.544
KNG1	APOH	4435537	4432817	9606.ENSP00000265023	9606.ENSP00000205948	0	0	0	0	0.194	0	0	0.458	0.544
ITIH4	C3	4435679	4433951	9606.ENSP00000266041	9606.ENSP00000245907	0.043	0	0	0	0.113	0	0	0.506	0.544
GIG25	ORM1	4446103	4434700	9606.ENSP00000376793	9606.ENSP00000259396	0	0	0	0	0.119	0	0	0.503	0.543
GIG25	LRG1	4446103	4437875	9606.ENSP00000376793	9606.ENSP00000302621	0	0	0	0	0.064	0	0	0.532	0.543
ITIH2	SERPINA6	4442116	4441288	9606.ENSP00000351190	9606.ENSP00000342850	0	0	0	0	0.360	0	0	0.313	0.542
TTR	F9	4433675	4433043	9606.ENSP00000237014	9606.ENSP00000218099	0	0	0	0	0.324	0	0	0.349	0.541
PLG	APOE	4438461	4434227	9606.ENSP00000308938	9606.ENSP00000252486	0	0	0	0	0.063	0	0	0.531	0.541
SERPINC1	AGT	4442941	4442719	9606.ENSP00000356671	9606.ENSP00000355627	0	0	0	0.557	0.346	0	0	0.676	0.538
GSN	CLU	4444265	4438974	9606.ENSP00000362924	9606.ENSP00000315130	0	0	0	0	0.061	0	0	0.529	0.538
C7	C2	4439494	4437564	9606.ENSP00000322061	9606.ENSP00000299367	0	0	0	0	0	0.185	0	0.456	0.538
C1QA	APCS	4444428	4434407	9606.ENSP00000363773	9606.ENSP00000255040	0	0	0	0	0.049	0.379	0	0.280	0.538
FGB	TTR	4438190	4433675	9606.ENSP00000306099	9606.ENSP00000237014	0	0	0	0	0.302	0	0	0.364	0.537
CRP	APOH	4434405	4432817	9606.ENSP00000255030	9606.ENSP00000205948	0	0	0	0	0.132	0	0	0.487	0.536
SERPINF2	HPX	4439481	4435671	9606.ENSP00000321853	9606.ENSP00000265983	0	0	0	0	0.333	0	0	0.333	0.536
FGB	HPX	4438190	4435671	9606.ENSP00000306099	9606.ENSP00000265983	0	0	0	0	0.371	0	0	0.292	0.536
ITIH2	APOA4	4442116	4442050	9606.ENSP00000351190	9606.ENSP00000350425	0	0	0	0	0.307	0	0	0.357	0.535
HP	KNG1	4441808	4435537	9606.ENSP00000348170	9606.ENSP00000265023	0	0	0	0	0.113	0	0	0.496	0.534
ITIH4	FETUB	4435679	4435539	9606.ENSP00000266041	9606.ENSP00000265029	0	0	0	0	0.406	0	0	0.248	0.534
IGLL5	C7	4449581	4439494	9606.ENSP00000431254	9606.ENSP00000322061	0	0	0	0	0	0.534	0	0	0.534
C6	APOB	4435261	4433584	9606.ENSP00000263413	9606.ENSP00000233242	0	0	0	0	0.533	0	0	0	0.533
CFB	C1QA	4448835	4444428	9606.ENSP00000416561	9606.ENSP00000363773	0	0	0	0	0.095	0	0	0.505	0.533
F2	HPX	4438421	4435671	9606.ENSP00000308541	9606.ENSP00000265983	0	0	0	0	0.344	0	0	0.317	0.533
APOD	APOH	4441496	4432817	9606.ENSP00000345179	9606.ENSP00000205948	0	0	0	0	0	0	0	0.532	0.532
C9	APCS	4435259	4434407	9606.ENSP00000263408	9606.ENSP00000255040	0	0	0	0	0.232	0	0	0.416	0.532
SERPINF2	APOA1	4439481	4433668	9606.ENSP00000321853	9606.ENSP00000236850	0	0	0	0	0.362	0	0	0.295	0.531
C3	AFM	4433951	4433367	9606.ENSP00000245907	9606.ENSP00000226355	0	0	0	0	0.072	0	0	0.515	0.531
ORM2	APOA4	4447873	4442050	9606.ENSP00000394936	9606.ENSP00000350425	0	0	0	0	0.392	0	0	0.259	0.531
CFHR1	C2	4438923	4437564	9606.ENSP00000314299	9606.ENSP00000299367	0	0	0	0	0	0	0	0.531	0.531
MASP2	AMBP	4447034	4435563	9606.ENSP00000383690	9606.ENSP00000265132	0	0	0	0	0.141	0.132	0	0.421	0.531
PLTP	APOD	4448868	4441496	9606.ENSP00000417138	9606.ENSP00000345179	0	0	0	0	0	0	0	0.530	0.530
AGT	APOA1	4442719	4433668	9606.ENSP00000355627	9606.ENSP00000236850	0	0	0	0	0.341	0	0	0.317	0.530
RBP4	APOA4	4443752	4442050	9606.ENSP00000360522	9606.ENSP00000350425	0	0	0	0	0.137	0	0	0.475	0.528
A2M	APOB	4439653	4433584	9606.ENSP00000323929	9606.ENSP00000233242	0	0	0	0	0.191	0	0	0.441	0.528
AGT	HP	4442719	4441808	9606.ENSP00000355627	9606.ENSP00000348170	0	0	0	0	0.109	0.129	0	0.441	0.528
ORM2	SAA1	4447873	4447178	9606.ENSP00000394936	9606.ENSP00000384906	0	0	0	0	0.064	0	0	0.517	0.528
CFH	HP	4442881	4441808	9606.ENSP00000356399	9606.ENSP00000348170	0	0	0	0	0.062	0	0	0.517	0.527
ITIH2	F9	4442116	4433043	9606.ENSP00000351190	9606.ENSP00000218099	0	0	0	0	0.441	0	0	0.187	0.527
HPX	KNG1	4435671	4435537	9606.ENSP00000265983	9606.ENSP00000265023	0	0	0	0	0.170	0	0	0.453	0.527
AGT	A2M	4442719	4439653	9606.ENSP00000355627	9606.ENSP00000323929	0	0	0	0	0.244	0	0	0.399	0.527
CFB	FGG	4448835	4440740	9606.ENSP00000416561	9606.ENSP00000336829	0	0	0	0	0.230	0.157	0	0.328	0.526
CFI	FGA	4446295	4438214	9606.ENSP00000378130	9606.ENSP00000306361	0	0	0	0	0.306	0.157	0	0.255	0.526
B2M	SERPINA1	4450405	4448813	9606.ENSP00000452780	9606.ENSP00000416066	0	0	0	0	0.139	0	0	0.473	0.526
CFB	FGA	4448835	4438214	9606.ENSP00000416561	9606.ENSP00000306361	0	0	0	0	0.226	0.157	0	0.332	0.526
AGT	APOB	4442719	4433584	9606.ENSP00000355627	9606.ENSP00000233242	0	0	0	0	0.324	0	0	0.327	0.526
SERPINF2	F9	4439481	4433043	9606.ENSP00000321853	9606.ENSP00000218099	0	0	0	0	0.123	0.129	0	0.426	0.524
ITIH4	HPX	4435679	4435671	9606.ENSP00000266041	9606.ENSP00000265983	0	0	0	0	0.190	0	0	0.435	0.523
SERPINA4	F2	4450325	4438421	9606.ENSP00000450838	9606.ENSP00000308541	0	0	0	0	0.387	0.129	0	0.179	0.523
A2M	LYZ	4439653	4434847	9606.ENSP00000323929	9606.ENSP00000261267	0	0	0	0	0.088	0.379	0	0.226	0.523
CFB	A2M	4448835	4439653	9606.ENSP00000416561	9606.ENSP00000323929	0	0	0	0	0.122	0.050	0	0.474	0.523
PROS1	HABP2	4446246	4436268	9606.ENSP00000377783	9606.ENSP00000277903	0	0	0	0	0	0	0	0.523	0.523
CFH	VWF	4442881	4434871	9606.ENSP00000356399	9606.ENSP00000261405	0	0	0	0	0.250	0	0	0.387	0.520
ORM1	APOB	4434700	4433584	9606.ENSP00000259396	9606.ENSP00000233242	0	0	0	0	0.417	0	0	0.210	0.520
HPX	APCS	4435671	4434407	9606.ENSP00000265983	9606.ENSP00000255040	0	0	0	0	0.218	0	0	0.411	0.520
AGT	FGG	4442719	4440740	9606.ENSP00000355627	9606.ENSP00000336829	0	0	0	0	0.434	0	0	0.186	0.520
AGT	VWF	4442719	4434871	9606.ENSP00000355627	9606.ENSP00000261405	0	0	0	0	0.088	0	0	0.495	0.520
CFH	PLG	4442881	4438461	9606.ENSP00000356399	9606.ENSP00000308938	0	0	0	0	0.226	0	0	0.404	0.519
LRG1	HPX	4437875	4435671	9606.ENSP00000302621	9606.ENSP00000265983	0	0	0	0	0.079	0	0	0.500	0.519
HP	C9	4441808	4435259	9606.ENSP00000348170	9606.ENSP00000263408	0	0	0	0	0.134	0.084	0	0.441	0.518
FGB	APCS	4438190	4434407	9606.ENSP00000306099	9606.ENSP00000255040	0	0	0	0	0.251	0	0	0.383	0.518
ORM1	C3	4434700	4433951	9606.ENSP00000259396	9606.ENSP00000245907	0	0	0	0	0.111	0	0	0.479	0.517
CFH	A2M	4442881	4439653	9606.ENSP00000356399	9606.ENSP00000323929	0	0	0	0	0.157	0	0	0.450	0.517
RBP4	HPX	4443752	4435671	9606.ENSP00000360522	9606.ENSP00000265983	0	0	0	0	0.165	0	0	0.446	0.517
AGT	PRG2	4442719	4438754	9606.ENSP00000355627	9606.ENSP00000312134	0	0	0	0	0	0.379	0	0.255	0.517
C1RL	HPX	4435707	4435671	9606.ENSP00000266542	9606.ENSP00000265983	0	0	0	0	0.064	0	0	0.505	0.516
F13B	CNDP1	4442875	4442175	9606.ENSP00000356382	9606.ENSP00000351682	0	0	0	0	0.061	0	0	0.504	0.515
RBP4	APOH	4443752	4432817	9606.ENSP00000360522	9606.ENSP00000205948	0	0	0	0	0.285	0	0	0.348	0.514
ORM2	FETUB	4447873	4435539	9606.ENSP00000394936	9606.ENSP00000265029	0	0	0	0	0.398	0	0	0.226	0.514
AGT	TTR	4442719	4433675	9606.ENSP00000355627	9606.ENSP00000237014	0	0	0	0	0.337	0	0	0.296	0.513
APCS	AFM	4434407	4433367	9606.ENSP00000255040	9606.ENSP00000226355	0	0	0	0	0.372	0	0	0.255	0.512
CRP	SELL	4434405	4433660	9606.ENSP00000255030	9606.ENSP00000236147	0	0	0	0	0	0	0	0.512	0.512
APCS	APOH	4434407	4432817	9606.ENSP00000255040	9606.ENSP00000205948	0	0	0	0	0.179	0	0	0.430	0.512
ITIH4	TTR	4435679	4433675	9606.ENSP00000266041	9606.ENSP00000237014	0	0	0	0	0.157	0	0	0.444	0.511
MASP2	C8G	4447034	4433295	9606.ENSP00000383690	9606.ENSP00000224181	0	0	0	0	0.144	0	0	0.452	0.511
C3	APOH	4433951	4432817	9606.ENSP00000245907	9606.ENSP00000205948	0	0	0	0	0.109	0	0	0.473	0.510
SAA1	ORM1	4447178	4434700	9606.ENSP00000384906	9606.ENSP00000259396	0	0	0	0	0.064	0	0	0.498	0.510
C8B	C4BPA	4443704	4442800	9606.ENSP00000360281	9606.ENSP00000356037	0	0	0	0	0.194	0	0	0.417	0.510
SERPINA4	FGG	4450325	4440740	9606.ENSP00000450838	9606.ENSP00000336829	0	0	0	0	0.485	0	0	0.084	0.509
FETUB	AFM	4435539	4433367	9606.ENSP00000265029	9606.ENSP00000226355	0	0	0	0	0.251	0	0	0.371	0.509
GC	GIG25	4449184	4446103	9606.ENSP00000421725	9606.ENSP00000376793	0	0	0	0	0.155	0	0	0.443	0.509
APOD	PON1	4441496	4433224	9606.ENSP00000345179	9606.ENSP00000222381	0	0	0	0	0	0	0	0.508	0.508
CFI	C6	4446295	4435261	9606.ENSP00000378130	9606.ENSP00000263413	0	0	0	0	0.173	0.084	0	0.403	0.508
CFH	THBS1	4442881	4434771	9606.ENSP00000356399	9606.ENSP00000260356	0	0	0	0	0.076	0.379	0	0.213	0.508
B2M	ACTC1	4450405	4436861	9606.ENSP00000452780	9606.ENSP00000290378	0	0	0	0	0	0	0	0.507	0.507
C4BPA	C8G	4442800	4433295	9606.ENSP00000356037	9606.ENSP00000224181	0	0	0	0	0.064	0	0	0.495	0.507
F2	APOE	4438421	4434227	9606.ENSP00000308541	9606.ENSP00000252486	0	0	0	0	0.081	0	0	0.486	0.507
C8B	F13B	4443704	4442875	9606.ENSP00000360281	9606.ENSP00000356382	0	0	0	0	0.413	0	0	0.194	0.507
HP	AFM	4441808	4433367	9606.ENSP00000348170	9606.ENSP00000226355	0	0	0	0	0.101	0	0	0.474	0.506
HP	FGB	4441808	4438190	9606.ENSP00000348170	9606.ENSP00000306099	0	0	0	0	0.157	0.157	0	0.360	0.506
GC	CLU	4449184	4438974	9606.ENSP00000421725	9606.ENSP00000315130	0	0	0	0	0.055	0	0	0.498	0.505
APOA4	GPLD1	4442050	4433488	9606.ENSP00000350425	9606.ENSP00000230036	0	0	0	0	0.086	0.379	0	0.196	0.503
APOA4	A2M	4442050	4439653	9606.ENSP00000350425	9606.ENSP00000323929	0	0	0	0	0.129	0	0	0.453	0.503
SERPINA6	F2	4441288	4438421	9606.ENSP00000342850	9606.ENSP00000308541	0	0	0	0	0.365	0.129	0	0.172	0.502
VWF	APOB	4434871	4433584	9606.ENSP00000261405	9606.ENSP00000233242	0	0	0	0	0	0	0	0.502	0.502
ITIH2	HPX	4442116	4435671	9606.ENSP00000351190	9606.ENSP00000265983	0	0	0	0	0.185	0	0	0.414	0.502
SERPINA4	FGB	4450325	4438190	9606.ENSP00000450838	9606.ENSP00000306099	0	0	0	0	0.491	0	0	0.059	0.501
CFI	F13B	4446295	4442875	9606.ENSP00000378130	9606.ENSP00000356382	0	0	0	0	0.175	0	0	0.419	0.500
FETUB	APOA1	4435539	4433668	9606.ENSP00000265029	9606.ENSP00000236850	0	0	0	0	0.260	0	0	0.351	0.500
SERPINA1	FETUB	4448813	4435539	9606.ENSP00000416066	9606.ENSP00000265029	0	0	0	0	0.167	0	0	0.423	0.499
RBP4	FGB	4443752	4438190	9606.ENSP00000360522	9606.ENSP00000306099	0	0	0	0	0.462	0	0	0.106	0.499
CFI	FGG	4446295	4440740	9606.ENSP00000378130	9606.ENSP00000336829	0	0	0	0	0.303	0.157	0	0.215	0.499
SERPINA6	AMBP	4441288	4435563	9606.ENSP00000342850	9606.ENSP00000265132	0	0	0	0	0.382	0	0	0.219	0.497
HP	FGA	4441808	4438214	9606.ENSP00000348170	9606.ENSP00000306361	0	0	0	0	0.191	0.157	0	0.322	0.497
HP	C1RL	4441808	4435707	9606.ENSP00000348170	9606.ENSP00000266542	0	0	0	0.696	0	0.379	0	0.641	0.497
IGFBP3	CRP	4445494	4434405	9606.ENSP00000370473	9606.ENSP00000255030	0	0	0	0	0	0	0	0.497	0.497
F2	C3	4438421	4433951	9606.ENSP00000308541	9606.ENSP00000245907	0	0	0	0	0.108	0.050	0	0.452	0.496
CFB	APOE	4448835	4434227	9606.ENSP00000416561	9606.ENSP00000252486	0	0	0	0	0.079	0	0	0.474	0.495
AHSG	LRG1	4447823	4437875	9606.ENSP00000393887	9606.ENSP00000302621	0	0	0	0	0.064	0	0	0.483	0.495
CFB	C6	4448835	4435261	9606.ENSP00000416561	9606.ENSP00000263413	0	0	0	0	0.095	0.175	0	0.377	0.495
MASP1	C8G	4437260	4433295	9606.ENSP00000296280	9606.ENSP00000224181	0	0	0	0	0.115	0	0	0.453	0.495
SERPINA6	TTR	4441288	4433675	9606.ENSP00000342850	9606.ENSP00000237014	0	0	0	0	0.195	0	0	0.397	0.494
GC	AGT	4449184	4442719	9606.ENSP00000421725	9606.ENSP00000355627	0	0	0	0	0.193	0	0	0.399	0.494
SERPINA1	ITIH1	4448813	4436068	9606.ENSP00000416066	9606.ENSP00000273283	0	0	0	0	0.117	0	0	0.450	0.494
CFI	C8B	4446295	4443704	9606.ENSP00000378130	9606.ENSP00000360281	0	0	0	0	0.119	0	0	0.448	0.493
SERPINF2	ITIH4	4439481	4435679	9606.ENSP00000321853	9606.ENSP00000266041	0	0	0	0	0.141	0	0	0.434	0.493
GSN	AFM	4444265	4433367	9606.ENSP00000362924	9606.ENSP00000226355	0	0	0	0	0.061	0	0	0.481	0.492
LRG1	AFM	4437875	4433367	9606.ENSP00000302621	9606.ENSP00000226355	0	0	0	0	0.064	0	0	0.480	0.492
C6	ORM1	4435261	4434700	9606.ENSP00000263413	9606.ENSP00000259396	0	0	0	0	0.379	0	0	0.213	0.490
ORM2	F9	4447873	4433043	9606.ENSP00000394936	9606.ENSP00000218099	0	0	0	0	0.383	0	0	0.206	0.490
ORM2	GIG25	4447873	4446103	9606.ENSP00000394936	9606.ENSP00000376793	0	0	0	0	0.119	0	0	0.444	0.490
C1QC	C3	4444427	4433951	9606.ENSP00000363770	9606.ENSP00000245907	0	0	0	0	0.143	0	0	0.429	0.490
CNDP1	SERPIND1	4442175	4432868	9606.ENSP00000351682	9606.ENSP00000215727	0	0	0	0	0	0	0	0.490	0.490
HP	PZP	4441808	4434858	9606.ENSP00000348170	9606.ENSP00000261336	0	0	0	0	0.084	0.050	0	0.459	0.488
APCS	C3	4434407	4433951	9606.ENSP00000255040	9606.ENSP00000245907	0	0	0	0	0.064	0	0	0.476	0.488
C1QB	C3	4438900	4433951	9606.ENSP00000313967	9606.ENSP00000245907	0	0	0	0	0.131	0	0	0.434	0.487
CRP	F9	4434405	4433043	9606.ENSP00000255030	9606.ENSP00000218099	0	0	0	0	0.300	0	0	0.297	0.487
SERPINA4	SERPINC1	4450325	4442941	9606.ENSP00000450838	9606.ENSP00000356671	0	0	0.447	0.760	0.375	0	0	0.381	0.487
ORM2	APCS	4447873	4434407	9606.ENSP00000394936	9606.ENSP00000255040	0	0	0	0	0.130	0	0	0.435	0.487
GC	APOE	4449184	4434227	9606.ENSP00000421725	9606.ENSP00000252486	0	0	0	0	0.062	0	0	0.475	0.486
CFB	CLU	4448835	4438974	9606.ENSP00000416561	9606.ENSP00000315130	0	0	0	0	0.062	0	0	0.474	0.486
KNG1	CRP	4435537	4434405	9606.ENSP00000265023	9606.ENSP00000255030	0	0	0	0	0.121	0	0	0.440	0.486
PROS1	HP	4446246	4441808	9606.ENSP00000377783	9606.ENSP00000348170	0	0	0	0	0.061	0	0	0.475	0.486
GIG25	HPX	4446103	4435671	9606.ENSP00000376793	9606.ENSP00000265983	0	0	0	0	0.141	0	0	0.426	0.485
GSN	HP	4444265	4441808	9606.ENSP00000362924	9606.ENSP00000348170	0	0	0	0	0	0	0	0.485	0.485
IGFBP3	THBS1	4445494	4434771	9606.ENSP00000370473	9606.ENSP00000260356	0	0	0	0	0.111	0	0	0.444	0.485
ITIH4	APOA1	4435679	4433668	9606.ENSP00000266041	9606.ENSP00000236850	0	0	0	0	0.090	0	0	0.457	0.485
AGT	FGA	4442719	4438214	9606.ENSP00000355627	9606.ENSP00000306361	0	0	0	0	0.350	0	0	0.239	0.485
APOA4	AMBP	4442050	4435563	9606.ENSP00000350425	9606.ENSP00000265132	0	0	0	0	0.185	0	0	0.393	0.484
SERPINA1	RBP4	4448813	4443752	9606.ENSP00000416066	9606.ENSP00000360522	0	0	0	0	0.145	0	0	0.421	0.484
FCGBP	GIG25	4451558	4446103	9606.ENSP00000481056	9606.ENSP00000376793	0	0	0	0	0	0	0	0.484	0.484
C1R	C8B	4449877	4443704	9606.ENSP00000438615	9606.ENSP00000360281	0	0	0	0	0.061	0	0	0.472	0.483
MASP2	FGG	4447034	4440740	9606.ENSP00000383690	9606.ENSP00000336829	0	0	0	0	0.200	0.157	0	0.295	0.483
CLU	APCS	4438974	4434407	9606.ENSP00000315130	9606.ENSP00000255040	0	0	0	0	0.061	0	0	0.473	0.483
B2M	CLU	4450405	4438974	9606.ENSP00000452780	9606.ENSP00000315130	0	0	0	0	0.062	0	0	0.471	0.483
CLU	HPX	4438974	4435671	9606.ENSP00000315130	9606.ENSP00000265983	0	0	0	0	0.061	0	0	0.473	0.483
GSN	APOA4	4444265	4442050	9606.ENSP00000362924	9606.ENSP00000350425	0	0	0	0	0.061	0	0	0.473	0.483
MASP2	SERPIND1	4447034	4432868	9606.ENSP00000383690	9606.ENSP00000215727	0	0	0	0	0.171	0.129	0	0.341	0.482
HBD	KNG1	4445365	4435537	9606.ENSP00000369654	9606.ENSP00000265023	0	0	0	0	0	0	0	0.482	0.482
C1QC	VWF	4444427	4434871	9606.ENSP00000363770	9606.ENSP00000261405	0	0	0	0	0.426	0	0	0.132	0.481
VWF	APOE	4434871	4434227	9606.ENSP00000261405	9606.ENSP00000252486	0	0	0	0	0.096	0	0	0.449	0.481
APOC2	TTR	4450821	4433675	9606.ENSP00000466775	9606.ENSP00000237014	0	0	0	0	0.102	0	0	0.446	0.481
SERPINF2	PZP	4439481	4434858	9606.ENSP00000321853	9606.ENSP00000261336	0	0	0	0	0.094	0	0	0.450	0.480
ORM1	APCS	4434700	4434407	9606.ENSP00000259396	9606.ENSP00000255040	0	0	0	0	0.145	0	0	0.415	0.479
SERPINA4	KNG1	4450325	4435537	9606.ENSP00000450838	9606.ENSP00000265023	0	0	0	0	0.119	0	0	0.432	0.479
SERPINA4	AFM	4450325	4433367	9606.ENSP00000450838	9606.ENSP00000226355	0	0	0	0	0.232	0	0	0.348	0.478
F13B	HABP2	4442875	4436268	9606.ENSP00000356382	9606.ENSP00000277903	0	0	0	0	0.272	0	0	0.313	0.478
AHSG	AFM	4447823	4433367	9606.ENSP00000393887	9606.ENSP00000226355	0	0	0	0	0.181	0	0	0.388	0.477
HPX	FETUB	4435671	4435539	9606.ENSP00000265983	9606.ENSP00000265029	0	0	0	0	0.254	0	0	0.328	0.477
APOC1	TTR	4450772	4433675	9606.ENSP00000465356	9606.ENSP00000237014	0	0	0	0	0.095	0	0	0.446	0.477
CFB	C7	4448835	4439494	9606.ENSP00000416561	9606.ENSP00000322061	0	0	0	0	0	0.175	0	0.392	0.477
GIG25	PLG	4446103	4438461	9606.ENSP00000376793	9606.ENSP00000308938	0	0	0	0	0.141	0.129	0	0.357	0.476
HPX	C9	4435671	4435259	9606.ENSP00000265983	9606.ENSP00000263408	0	0	0	0	0.194	0	0	0.375	0.475
CFH	APOA1	4442881	4433668	9606.ENSP00000356399	9606.ENSP00000236850	0	0	0	0	0.129	0	0	0.421	0.474
KNG1	TTR	4435537	4433675	9606.ENSP00000265023	9606.ENSP00000237014	0	0	0	0	0.142	0	0	0.412	0.474
CFB	FGB	4448835	4438190	9606.ENSP00000416561	9606.ENSP00000306099	0	0	0	0	0.223	0.157	0	0.261	0.474
C9	F9	4435259	4433043	9606.ENSP00000263408	9606.ENSP00000218099	0	0	0	0	0.348	0.080	0	0.193	0.474
C9	APOA1	4435259	4433668	9606.ENSP00000263408	9606.ENSP00000236850	0	0	0	0	0.175	0	0	0.389	0.474
PLG	F2	4438461	4438421	9606.ENSP00000308938	9606.ENSP00000308541	0	0	0	0.727	0.309	0	0	0.874	0.473
B2M	C1QB	4450405	4438900	9606.ENSP00000452780	9606.ENSP00000313967	0	0	0	0	0.139	0	0	0.413	0.473
HP	VWF	4441808	4434871	9606.ENSP00000348170	9606.ENSP00000261405	0	0	0	0	0	0	0	0.473	0.473
SERPINA4	FGA	4450325	4438214	9606.ENSP00000450838	9606.ENSP00000306361	0	0	0	0	0.468	0	0	0.050	0.473
AFM	F9	4433367	4433043	9606.ENSP00000226355	9606.ENSP00000218099	0	0	0	0	0.432	0	0	0.111	0.473
C7	PLG	4439494	4438461	9606.ENSP00000322061	9606.ENSP00000308938	0	0	0	0	0	0.389	0	0.173	0.473
CLEC3B	LUM	4437240	4435725	9606.ENSP00000296130	9606.ENSP00000266718	0	0	0	0	0.118	0.060	0	0.415	0.473
AGT	APOH	4442719	4432817	9606.ENSP00000355627	9606.ENSP00000205948	0	0	0	0	0.348	0	0	0.223	0.472
F13B	SERPINF2	4442875	4439481	9606.ENSP00000356382	9606.ENSP00000321853	0	0	0	0	0.188	0	0	0.376	0.472
C1R	C4BPA	4449877	4442800	9606.ENSP00000438615	9606.ENSP00000356037	0	0	0	0	0.064	0	0	0.459	0.472
SERPINF2	APOB	4439481	4433584	9606.ENSP00000321853	9606.ENSP00000233242	0	0	0	0	0.326	0	0	0.248	0.471
SERPINF2	SERPIND1	4439481	4432868	9606.ENSP00000321853	9606.ENSP00000215727	0	0	0.422	0.667	0.204	0	0	0.717	0.471
MASP2	CFHR1	4447034	4438923	9606.ENSP00000383690	9606.ENSP00000314299	0	0	0	0	0	0	0	0.471	0.471
GC	ITIH4	4449184	4435679	9606.ENSP00000421725	9606.ENSP00000266041	0	0	0	0	0.176	0	0	0.385	0.471
SERPINA6	APOH	4441288	4432817	9606.ENSP00000342850	9606.ENSP00000205948	0	0	0	0	0.349	0	0	0.219	0.470
FGA	ITIH4	4438214	4435679	9606.ENSP00000306361	9606.ENSP00000266041	0	0	0	0	0.168	0	0	0.388	0.469
CFI	SERPIND1	4446295	4432868	9606.ENSP00000378130	9606.ENSP00000215727	0	0	0	0	0.189	0.129	0	0.309	0.469
GSN	C3	4444265	4433951	9606.ENSP00000362924	9606.ENSP00000245907	0	0	0	0	0.096	0	0	0.437	0.469
GSN	APOE	4444265	4434227	9606.ENSP00000362924	9606.ENSP00000252486	0	0	0	0	0.078	0	0	0.448	0.469
CFH	MASP1	4442881	4437260	9606.ENSP00000356399	9606.ENSP00000296280	0	0	0	0	0.088	0	0	0.442	0.469
PLG	ITIH4	4438461	4435679	9606.ENSP00000308938	9606.ENSP00000266041	0	0	0	0	0.232	0	0	0.336	0.468
C1R	A2M	4449877	4439653	9606.ENSP00000438615	9606.ENSP00000323929	0	0	0	0	0.136	0.050	0	0.404	0.468
ITIH4	C9	4435679	4435259	9606.ENSP00000266041	9606.ENSP00000263408	0	0	0	0	0.227	0	0	0.339	0.468
PROS1	CRP	4446246	4434405	9606.ENSP00000377783	9606.ENSP00000255030	0	0	0	0	0.061	0	0	0.455	0.466
C1R	CLU	4449877	4438974	9606.ENSP00000438615	9606.ENSP00000315130	0	0	0	0	0.069	0	0	0.450	0.466
TTR	AFM	4433675	4433367	9606.ENSP00000237014	9606.ENSP00000226355	0	0	0	0	0.183	0	0	0.372	0.465
AHSG	SERPINA6	4447823	4441288	9606.ENSP00000393887	9606.ENSP00000342850	0	0	0	0	0.380	0	0	0.171	0.465
MASP2	FGA	4447034	4438214	9606.ENSP00000383690	9606.ENSP00000306361	0	0	0	0	0.192	0.157	0	0.277	0.465
APOA1	AFM	4433668	4433367	9606.ENSP00000236850	9606.ENSP00000226355	0	0	0	0	0.120	0	0	0.417	0.465
C1R	C6	4449877	4435261	9606.ENSP00000438615	9606.ENSP00000263413	0	0	0	0	0.098	0.084	0	0.405	0.465
F2	C6	4438421	4435261	9606.ENSP00000308541	9606.ENSP00000263413	0	0	0	0	0.112	0.389	0	0.091	0.464
RBP4	CLU	4443752	4438974	9606.ENSP00000360522	9606.ENSP00000315130	0	0	0	0	0.101	0	0	0.428	0.464
C1QA	C3	4444428	4433951	9606.ENSP00000363773	9606.ENSP00000245907	0	0	0	0	0.121	0	0	0.415	0.464
HP	SERPINA6	4441808	4441288	9606.ENSP00000348170	9606.ENSP00000342850	0	0	0	0	0.116	0.129	0	0.359	0.463
ORM2	C8B	4447873	4443704	9606.ENSP00000394936	9606.ENSP00000360281	0	0	0	0	0.425	0	0	0.104	0.463
APOB	F9	4433584	4433043	9606.ENSP00000233242	9606.ENSP00000218099	0	0	0	0	0.292	0.050	0	0.265	0.463
C8B	APOH	4443704	4432817	9606.ENSP00000360281	9606.ENSP00000205948	0	0	0	0	0.350	0	0	0.206	0.462
HP	FETUB	4441808	4435539	9606.ENSP00000348170	9606.ENSP00000265029	0	0	0	0	0.128	0	0	0.408	0.462
C1QA	C8B	4444428	4443704	9606.ENSP00000363773	9606.ENSP00000360281	0	0	0	0	0.062	0	0	0.450	0.462
APOA4	C3	4442050	4433951	9606.ENSP00000350425	9606.ENSP00000245907	0	0	0	0	0.080	0	0	0.440	0.462
F13B	PLG	4442875	4438461	9606.ENSP00000356382	9606.ENSP00000308938	0	0	0	0	0.236	0	0	0.324	0.461
AMBP	AFM	4435563	4433367	9606.ENSP00000265132	9606.ENSP00000226355	0	0	0	0	0.177	0	0	0.371	0.461
C1R	KNG1	4449877	4435537	9606.ENSP00000438615	9606.ENSP00000265023	0	0	0	0	0.061	0	0	0.450	0.461
SERPINC1	MASP1	4442941	4437260	9606.ENSP00000356671	9606.ENSP00000296280	0	0	0	0	0.164	0.129	0	0.316	0.459
ITIH2	TTR	4442116	4433675	9606.ENSP00000351190	9606.ENSP00000237014	0	0	0	0	0.294	0	0	0.263	0.458
C8B	APOB	4443704	4433584	9606.ENSP00000360281	9606.ENSP00000233242	0	0	0	0	0.334	0	0	0.220	0.458
GSN	LUM	4444265	4435725	9606.ENSP00000362924	9606.ENSP00000266718	0	0	0	0	0.096	0	0	0.423	0.457
CFB	APOA1	4448835	4433668	9606.ENSP00000416561	9606.ENSP00000236850	0	0	0	0	0.118	0	0	0.410	0.457
SERPINA1	APCS	4448813	4434407	9606.ENSP00000416066	9606.ENSP00000255040	0	0	0	0	0.134	0	0	0.398	0.456
APOA4	ITIH4	4442050	4435679	9606.ENSP00000350425	9606.ENSP00000266041	0	0	0	0	0.188	0	0	0.357	0.456
F13B	PON1	4442875	4433224	9606.ENSP00000356382	9606.ENSP00000222381	0	0	0	0	0.158	0	0	0.381	0.456
SERPINC1	APCS	4442941	4434407	9606.ENSP00000356671	9606.ENSP00000255040	0	0	0	0	0.227	0	0	0.324	0.456
ORM1	F9	4434700	4433043	9606.ENSP00000259396	9606.ENSP00000218099	0	0	0	0	0.381	0	0	0.156	0.456
RBP4	F2	4443752	4438421	9606.ENSP00000360522	9606.ENSP00000308541	0	0	0	0	0.334	0	0	0.215	0.455
B2M	APOA1	4450405	4433668	9606.ENSP00000452780	9606.ENSP00000236850	0	0	0	0	0.062	0	0	0.443	0.455
SERPINA6	FGB	4441288	4438190	9606.ENSP00000342850	9606.ENSP00000306099	0	0	0	0	0.445	0	0	0.056	0.454
SERPINA1	LYZ	4448813	4434847	9606.ENSP00000416066	9606.ENSP00000261267	0	0	0	0	0.331	0	0	0.217	0.453
SERPINA6	FGG	4441288	4440740	9606.ENSP00000342850	9606.ENSP00000336829	0	0	0	0	0.435	0	0	0.071	0.453
CFI	CLU	4446295	4438974	9606.ENSP00000378130	9606.ENSP00000315130	0	0	0	0	0.064	0	0	0.440	0.453
ITIH4	C8G	4435679	4433295	9606.ENSP00000266041	9606.ENSP00000224181	0	0	0	0	0.109	0	0	0.411	0.453
ITIH4	ORM1	4435679	4434700	9606.ENSP00000266041	9606.ENSP00000259396	0	0	0	0	0.146	0	0	0.385	0.453
HPX	CRP	4435671	4434405	9606.ENSP00000265983	9606.ENSP00000255030	0	0	0	0	0.180	0	0	0.359	0.452
LRG1	APOA1	4437875	4433668	9606.ENSP00000302621	9606.ENSP00000236850	0	0	0	0	0.063	0	0	0.440	0.452
GC	ACTC1	4449184	4436861	9606.ENSP00000421725	9606.ENSP00000290378	0	0	0	0	0	0.379	0	0.154	0.452
CFI	C7	4446295	4439494	9606.ENSP00000378130	9606.ENSP00000322061	0	0	0	0	0.069	0.084	0	0.409	0.452
APOA4	AFM	4442050	4433367	9606.ENSP00000350425	9606.ENSP00000226355	0	0	0	0	0.115	0	0	0.405	0.452
SERPINF2	ITIH1	4439481	4436068	9606.ENSP00000321853	9606.ENSP00000273283	0	0	0	0	0.180	0	0	0.358	0.451
CFH	C6	4442881	4435261	9606.ENSP00000356399	9606.ENSP00000263413	0	0	0	0	0.108	0	0	0.410	0.451
MASP2	CFH	4447034	4442881	9606.ENSP00000383690	9606.ENSP00000356399	0	0	0	0	0.091	0	0	0.421	0.451
CFB	SERPINC1	4448835	4442941	9606.ENSP00000416561	9606.ENSP00000356671	0	0	0	0	0.171	0.129	0	0.299	0.450
ACTN1	GSN	4446270	4444265	9606.ENSP00000377941	9606.ENSP00000362924	0	0	0	0	0.073	0.050	0	0.426	0.450
PLG	APOC3	4438461	4433396	9606.ENSP00000308938	9606.ENSP00000227667	0	0	0	0	0.262	0	0	0.285	0.450
CD5L	HP	4443057	4441808	9606.ENSP00000357156	9606.ENSP00000348170	0	0	0	0	0.087	0	0	0.421	0.449
FCN3	CRP	4435966	4434405	9606.ENSP00000270879	9606.ENSP00000255030	0	0	0	0	0.076	0	0	0.429	0.449
F2	HABP2	4438421	4436268	9606.ENSP00000308541	9606.ENSP00000277903	0	0	0.404	0.627	0.169	0	0	0.624	0.448
C8B	F2	4443704	4438421	9606.ENSP00000360281	9606.ENSP00000308541	0	0	0	0	0.383	0	0	0.142	0.448
FETUB	ORM1	4435539	4434700	9606.ENSP00000265029	9606.ENSP00000259396	0	0	0	0	0.391	0	0	0.131	0.448
HP	FCN3	4441808	4435966	9606.ENSP00000348170	9606.ENSP00000270879	0	0	0	0	0	0.157	0	0.372	0.447
FGB	PON1	4438190	4433224	9606.ENSP00000306099	9606.ENSP00000222381	0	0	0	0	0.142	0	0	0.382	0.447
C4BPA	FGG	4442800	4440740	9606.ENSP00000356037	9606.ENSP00000336829	0	0	0	0	0.232	0	0	0.309	0.447
SERPINA1	APOM	4448813	4444651	9606.ENSP00000416066	9606.ENSP00000365081	0	0	0	0	0.118	0	0	0.397	0.446
CFB	C8B	4448835	4443704	9606.ENSP00000416561	9606.ENSP00000360281	0	0	0	0	0.127	0	0	0.390	0.446
GSN	LYZ	4444265	4434847	9606.ENSP00000362924	9606.ENSP00000261267	0	0	0	0	0.069	0	0	0.429	0.446
KNG1	AFM	4435537	4433367	9606.ENSP00000265023	9606.ENSP00000226355	0	0	0	0	0.202	0	0	0.334	0.446
C1R	C5	4449877	4433289	9606.ENSP00000438615	9606.ENSP00000223642	0	0	0	0	0.062	0.050	0	0.428	0.446
HP	PRDX2	4441808	4437770	9606.ENSP00000348170	9606.ENSP00000301522	0	0	0	0	0	0.112	0	0.400	0.445
F2	LGALS3BP	4438421	4435139	9606.ENSP00000308541	9606.ENSP00000262776	0	0	0	0	0	0	0	0.445	0.445
C8B	ITIH2	4443704	4442116	9606.ENSP00000360281	9606.ENSP00000351190	0	0	0	0	0.435	0	0	0.057	0.445
RBP4	PLG	4443752	4438461	9606.ENSP00000360522	9606.ENSP00000308938	0	0	0	0	0.193	0	0	0.340	0.444
LUM	THBS1	4435725	4434771	9606.ENSP00000266718	9606.ENSP00000260356	0	0	0	0	0.111	0	0	0.400	0.443
GC	APOC3	4449184	4433396	9606.ENSP00000421725	9606.ENSP00000227667	0	0	0	0	0.245	0	0	0.293	0.443
C4BPA	FGB	4442800	4438190	9606.ENSP00000356037	9606.ENSP00000306099	0	0	0	0	0.255	0	0	0.283	0.443
CFB	APOA4	4448835	4442050	9606.ENSP00000416561	9606.ENSP00000350425	0	0	0	0	0.106	0	0	0.400	0.441
CFHR4	C2	4442877	4437564	9606.ENSP00000356386	9606.ENSP00000299367	0	0	0	0	0	0	0	0.441	0.441
C1R	CFHR1	4449877	4438923	9606.ENSP00000438615	9606.ENSP00000314299	0	0	0	0	0	0	0	0.441	0.441
FETUB	PZP	4435539	4434858	9606.ENSP00000265029	9606.ENSP00000261336	0	0	0	0	0.147	0	0	0.371	0.441
C4BPA	C9	4442800	4435259	9606.ENSP00000356037	9606.ENSP00000263408	0	0	0	0	0.137	0	0	0.378	0.441
GSN	A2M	4444265	4439653	9606.ENSP00000362924	9606.ENSP00000323929	0	0	0	0	0.136	0	0	0.378	0.440
FETUB	APOH	4435539	4432817	9606.ENSP00000265029	9606.ENSP00000205948	0	0	0	0	0.176	0	0	0.348	0.440
GIG25	CLU	4446103	4438974	9606.ENSP00000376793	9606.ENSP00000315130	0	0	0	0	0	0	0	0.440	0.440
APOA4	PLG	4442050	4438461	9606.ENSP00000350425	9606.ENSP00000308938	0	0	0	0	0.268	0	0	0.266	0.439
SERPINC1	SERPINA6	4442941	4441288	9606.ENSP00000356671	9606.ENSP00000342850	0	0	0.448	0.774	0.320	0	0	0.414	0.439
CLEC3B	ITIH1	4437240	4436068	9606.ENSP00000296130	9606.ENSP00000273283	0	0	0	0	0	0	0	0.439	0.439
FGG	APCS	4440740	4434407	9606.ENSP00000336829	9606.ENSP00000255040	0	0	0	0	0.218	0	0	0.311	0.438
PROS1	F13B	4446246	4442875	9606.ENSP00000377783	9606.ENSP00000356382	0	0	0	0	0.061	0	0	0.425	0.437
CD5L	CPN2	4443057	4439282	9606.ENSP00000357156	9606.ENSP00000319464	0	0	0	0	0.064	0	0	0.423	0.437
GIG25	C3	4446103	4433951	9606.ENSP00000376793	9606.ENSP00000245907	0	0	0	0	0.099	0	0	0.401	0.437
SERPINA6	APOA1	4441288	4433668	9606.ENSP00000342850	9606.ENSP00000236850	0	0	0	0	0.247	0	0	0.283	0.437
SERPINA4	AHSG	4450325	4447823	9606.ENSP00000450838	9606.ENSP00000393887	0	0	0	0	0.412	0	0	0.082	0.437
SERPINA1	GSN	4448813	4444265	9606.ENSP00000416066	9606.ENSP00000362924	0	0	0	0	0.090	0	0	0.406	0.436
CFB	HPX	4448835	4435671	9606.ENSP00000416561	9606.ENSP00000265983	0	0	0	0	0.106	0	0	0.395	0.436
C8B	ORM1	4443704	4434700	9606.ENSP00000360281	9606.ENSP00000259396	0	0	0	0	0.428	0	0	0.055	0.436
HP	SERPINF2	4441808	4439481	9606.ENSP00000348170	9606.ENSP00000321853	0	0	0	0	0.098	0.129	0	0.340	0.436
AHSG	ITIH1	4447823	4436068	9606.ENSP00000393887	9606.ENSP00000273283	0	0	0	0	0.180	0	0	0.341	0.436
AMBP	C3	4435563	4433951	9606.ENSP00000265132	9606.ENSP00000245907	0	0	0	0	0.167	0	0	0.350	0.435
MASP2	KNG1	4447034	4435537	9606.ENSP00000383690	9606.ENSP00000265023	0	0	0	0	0.097	0	0	0.400	0.435
AGT	HABP2	4442719	4436268	9606.ENSP00000355627	9606.ENSP00000277903	0	0	0	0	0.364	0.129	0	0.061	0.435
GC	CFB	4449184	4448835	9606.ENSP00000421725	9606.ENSP00000416561	0	0	0	0	0.063	0	0	0.422	0.435
HP	APOD	4441808	4441496	9606.ENSP00000348170	9606.ENSP00000345179	0	0	0	0	0	0	0	0.434	0.434
AHSG	CD5L	4447823	4443057	9606.ENSP00000393887	9606.ENSP00000357156	0	0	0	0	0.102	0	0	0.396	0.434
C1R	C9	4449877	4435259	9606.ENSP00000438615	9606.ENSP00000263408	0	0	0	0	0.062	0.084	0	0.394	0.434
HBD	HP	4445365	4441808	9606.ENSP00000369654	9606.ENSP00000348170	0	0	0	0	0.060	0.186	0	0.320	0.434
CFB	SERPIND1	4448835	4432868	9606.ENSP00000416561	9606.ENSP00000215727	0	0	0	0	0.119	0.129	0	0.321	0.434
GSN	HPX	4444265	4435671	9606.ENSP00000362924	9606.ENSP00000265983	0	0	0	0	0.064	0	0	0.421	0.434
KNG1	HIST1H4F	4435537	4433901	9606.ENSP00000265023	9606.ENSP00000244537	0	0	0	0	0	0	0	0.434	0.434
SERPINA4	GSN	4450325	4444265	9606.ENSP00000450838	9606.ENSP00000362924	0	0	0	0	0.061	0	0	0.421	0.433
ORM1	CRP	4434700	4434405	9606.ENSP00000259396	9606.ENSP00000255030	0	0	0	0	0.113	0	0	0.386	0.433
C1QC	C6	4444427	4435261	9606.ENSP00000363770	9606.ENSP00000263413	0	0	0	0	0.095	0	0	0.399	0.433
CFB	APCS	4448835	4434407	9606.ENSP00000416561	9606.ENSP00000255040	0	0	0	0	0.095	0	0	0.398	0.432
RBP4	ORM1	4443752	4434700	9606.ENSP00000360522	9606.ENSP00000259396	0	0	0	0	0.207	0	0	0.314	0.432
FGB	CRP	4438190	4434405	9606.ENSP00000306099	9606.ENSP00000255030	0	0	0	0	0.227	0	0	0.293	0.431
HP	LGALS3BP	4441808	4435139	9606.ENSP00000348170	9606.ENSP00000262776	0	0	0	0	0.062	0	0	0.419	0.431
SERPINA4	APCS	4450325	4434407	9606.ENSP00000450838	9606.ENSP00000255040	0	0	0	0	0.267	0	0	0.255	0.431
GIG25	ITIH2	4446103	4442116	9606.ENSP00000376793	9606.ENSP00000351190	0	0	0	0	0.148	0	0	0.359	0.430
F13B	AFM	4442875	4433367	9606.ENSP00000356382	9606.ENSP00000226355	0	0	0	0	0.430	0	0	0	0.430
GIG25	APOA1	4446103	4433668	9606.ENSP00000376793	9606.ENSP00000236850	0	0	0	0	0.085	0	0	0.402	0.430
C1QA	C4BPA	4444428	4442800	9606.ENSP00000363773	9606.ENSP00000356037	0	0	0	0	0	0	0	0.430	0.430
HPX	APOE	4435671	4434227	9606.ENSP00000265983	9606.ENSP00000252486	0	0	0	0	0.062	0	0	0.418	0.430
APOC1	FGA	4450772	4438214	9606.ENSP00000465356	9606.ENSP00000306361	0	0	0	0	0.172	0	0	0.339	0.430
AGT	CLU	4442719	4438974	9606.ENSP00000355627	9606.ENSP00000315130	0	0	0	0	0.164	0	0	0.346	0.430
LRG1	ITIH4	4437875	4435679	9606.ENSP00000302621	9606.ENSP00000266041	0	0	0	0	0.081	0	0	0.404	0.429
F2	AFM	4438421	4433367	9606.ENSP00000308541	9606.ENSP00000226355	0	0	0	0	0.219	0	0	0.299	0.429
SAA1	GIG25	4447178	4446103	9606.ENSP00000384906	9606.ENSP00000376793	0	0	0	0	0.052	0	0	0.423	0.429
F2	ITIH4	4438421	4435679	9606.ENSP00000308541	9606.ENSP00000266041	0	0	0	0	0.145	0	0	0.360	0.429
SERPINA4	APOC3	4450325	4433396	9606.ENSP00000450838	9606.ENSP00000227667	0	0	0	0	0.364	0	0	0.138	0.429
SERPINA4	APOA1	4450325	4433668	9606.ENSP00000450838	9606.ENSP00000236850	0	0	0	0	0.310	0	0	0.207	0.429
ITIH4	SERPIND1	4435679	4432868	9606.ENSP00000266041	9606.ENSP00000215727	0	0	0	0	0.170	0	0	0.339	0.428
GIG25	APOA4	4446103	4442050	9606.ENSP00000376793	9606.ENSP00000350425	0	0	0	0	0.144	0	0	0.360	0.428
SERPINA6	APOC3	4441288	4433396	9606.ENSP00000342850	9606.ENSP00000227667	0	0	0	0	0.330	0	0	0.181	0.428
CFB	SAA1	4448835	4447178	9606.ENSP00000416561	9606.ENSP00000384906	0	0	0	0	0.173	0	0	0.335	0.427
C8B	AMBP	4443704	4435563	9606.ENSP00000360281	9606.ENSP00000265132	0	0	0	0	0.398	0.079	0	0.050	0.427
RBP4	C3	4443752	4433951	9606.ENSP00000360522	9606.ENSP00000245907	0	0	0	0	0.146	0	0	0.356	0.427
FGG	C8G	4440740	4433295	9606.ENSP00000336829	9606.ENSP00000224181	0	0	0	0	0.154	0	0	0.351	0.427
FGA	ITIH1	4438214	4436068	9606.ENSP00000306361	9606.ENSP00000273283	0	0	0	0	0.278	0	0	0.238	0.426
HBD	APOM	4445365	4444651	9606.ENSP00000369654	9606.ENSP00000365081	0	0	0	0	0	0	0	0.427	0.426
APOA4	C9	4442050	4435259	9606.ENSP00000350425	9606.ENSP00000263408	0	0	0	0	0.148	0	0	0.355	0.426
FGB	APOE	4438190	4434227	9606.ENSP00000306099	9606.ENSP00000252486	0	0	0	0	0.085	0	0	0.398	0.425
F13B	APOA1	4442875	4433668	9606.ENSP00000356382	9606.ENSP00000236850	0	0	0	0	0.215	0	0	0.297	0.425
CLU	LGALS3BP	4438974	4435139	9606.ENSP00000315130	9606.ENSP00000262776	0	0	0	0	0.084	0	0	0.398	0.425
CLU	CRP	4438974	4434405	9606.ENSP00000315130	9606.ENSP00000255030	0	0	0	0	0	0	0	0.424	0.424
A2M	PZP	4439653	4434858	9606.ENSP00000323929	9606.ENSP00000261336	0	0	0	0.975	0.139	0.346	0	0.800	0.424
A2M	APCS	4439653	4434407	9606.ENSP00000323929	9606.ENSP00000255040	0	0	0	0	0.081	0	0	0.398	0.423
AGT	APOC3	4442719	4433396	9606.ENSP00000355627	9606.ENSP00000227667	0	0	0	0	0.295	0	0	0.216	0.423
LRG1	TTR	4437875	4433675	9606.ENSP00000302621	9606.ENSP00000237014	0	0	0	0	0.062	0.124	0	0.355	0.423
SERPINF2	LGALS3BP	4439481	4435139	9606.ENSP00000321853	9606.ENSP00000262776	0	0	0	0	0.065	0	0	0.408	0.423
SERPINA4	SERPINF2	4450325	4439481	9606.ENSP00000450838	9606.ENSP00000321853	0	0	0.445	0.667	0.242	0	0	0.367	0.423
F13B	ITIH2	4442875	4442116	9606.ENSP00000356382	9606.ENSP00000351190	0	0	0	0	0.297	0	0	0.213	0.423
CFI	APOE	4446295	4434227	9606.ENSP00000378130	9606.ENSP00000252486	0	0	0	0	0.062	0	0	0.411	0.423
ITIH4	APCS	4435679	4434407	9606.ENSP00000266041	9606.ENSP00000255040	0	0	0	0	0.217	0	0	0.292	0.423
IGFBP3	LUM	4445494	4435725	9606.ENSP00000370473	9606.ENSP00000266718	0	0	0	0	0.341	0	0	0.157	0.421
C8B	SERPIND1	4443704	4432868	9606.ENSP00000360281	9606.ENSP00000215727	0	0	0	0	0.270	0	0	0.239	0.421
SERPINA1	SAA1	4448813	4447178	9606.ENSP00000416066	9606.ENSP00000384906	0	0	0	0	0.075	0	0	0.400	0.421
CA1	ATRN	4449553	4435164	9606.ENSP00000430656	9606.ENSP00000262919	0	0	0	0	0	0	0	0.421	0.420
C1R	C8G	4449877	4433295	9606.ENSP00000438615	9606.ENSP00000224181	0	0	0	0	0.061	0	0	0.408	0.420
C1R	LUM	4449877	4435725	9606.ENSP00000438615	9606.ENSP00000266718	0	0	0	0	0.237	0.099	0	0.224	0.419
IGFALS	F9	4448841	4433043	9606.ENSP00000416683	9606.ENSP00000218099	0	0	0	0	0.382	0.099	0	0	0.419
LYZ	APOA1	4434847	4433668	9606.ENSP00000261267	9606.ENSP00000236850	0	0	0	0	0.076	0	0	0.397	0.419
CPN2	AFM	4439282	4433367	9606.ENSP00000319464	9606.ENSP00000226355	0	0	0	0	0.104	0	0	0.376	0.418
CFH	CFHR4	4442881	4442877	9606.ENSP00000356399	9606.ENSP00000356386	0	0	0	0.868	0	0.357	0	0.738	0.418
CD5L	CLU	4443057	4438974	9606.ENSP00000357156	9606.ENSP00000315130	0	0	0	0	0	0	0	0.419	0.418
ITIH2	C6	4442116	4435261	9606.ENSP00000351190	9606.ENSP00000263413	0	0	0	0	0.188	0	0	0.312	0.417
C1R	CFB	4449877	4448835	9606.ENSP00000438615	9606.ENSP00000416561	0	0	0	0.547	0.192	0	0	0.631	0.417
TLN1	SELL	4439035	4433660	9606.ENSP00000316029	9606.ENSP00000236147	0	0	0	0	0	0.292	0	0.211	0.417
C4BPA	C1QB	4442800	4438900	9606.ENSP00000356037	9606.ENSP00000313967	0	0	0	0	0	0	0	0.416	0.416
CFHR4	F13B	4442877	4442875	9606.ENSP00000356386	9606.ENSP00000356382	0	0	0	0.754	0.313	0	0	0.630	0.416
PZP	ORM1	4434858	4434700	9606.ENSP00000261336	9606.ENSP00000259396	0	0	0	0	0.126	0	0	0.359	0.416
C1R	SERPINC1	4449877	4442941	9606.ENSP00000438615	9606.ENSP00000356671	0	0	0	0	0.081	0.129	0	0.330	0.416
SERPINA4	APOB	4450325	4433584	9606.ENSP00000450838	9606.ENSP00000233242	0	0	0	0	0.349	0	0	0.138	0.415
MASP1	C9	4437260	4435259	9606.ENSP00000296280	9606.ENSP00000263408	0	0	0	0	0.174	0.084	0	0.289	0.415
RBP4	LRG1	4443752	4437875	9606.ENSP00000360522	9606.ENSP00000302621	0	0	0	0	0.064	0	0	0.401	0.415
C1QC	A2M	4444427	4439653	9606.ENSP00000363770	9606.ENSP00000323929	0	0	0	0	0.298	0	0	0.200	0.414
CNDP1	TTR	4442175	4433675	9606.ENSP00000351682	9606.ENSP00000237014	0.154	0	0	0	0.095	0	0	0.296	0.414
CFHR1	PLG	4438923	4438461	9606.ENSP00000314299	9606.ENSP00000308938	0	0	0	0	0	0	0	0.414	0.414
APOC4	APOD	4450869	4441496	9606.ENSP00000468236	9606.ENSP00000345179	0	0	0	0	0	0	0	0.414	0.414
VWF	APOH	4434871	4432817	9606.ENSP00000261405	9606.ENSP00000205948	0	0	0	0	0	0	0	0.414	0.414
LRG1	C9	4437875	4435259	9606.ENSP00000302621	9606.ENSP00000263408	0	0	0	0	0.064	0	0	0.399	0.413
F2	FETUB	4438421	4435539	9606.ENSP00000308541	9606.ENSP00000265029	0	0	0	0	0.306	0	0	0.188	0.413
VWF	APOA1	4434871	4433668	9606.ENSP00000261405	9606.ENSP00000236850	0	0	0	0	0.062	0	0	0.400	0.413
ITIH1	HPX	4436068	4435671	9606.ENSP00000273283	9606.ENSP00000265983	0	0	0	0	0.218	0	0	0.281	0.413
APOD	TTR	4441496	4433675	9606.ENSP00000345179	9606.ENSP00000237014	0	0	0	0	0.073	0	0	0.392	0.412
ITIH2	A2M	4442116	4439653	9606.ENSP00000351190	9606.ENSP00000323929	0.043	0	0	0	0.187	0	0	0.305	0.412
SERPINA1	PON1	4448813	4433224	9606.ENSP00000416066	9606.ENSP00000222381	0	0	0	0	0.062	0	0	0.399	0.412
B2M	APOD	4450405	4441496	9606.ENSP00000452780	9606.ENSP00000345179	0	0	0	0	0	0	0	0.413	0.412
CLU	AFM	4438974	4433367	9606.ENSP00000315130	9606.ENSP00000226355	0	0	0	0	0.061	0	0	0.400	0.412
THBS4	LUM	4440981	4435725	9606.ENSP00000339730	9606.ENSP00000266718	0	0	0	0	0.063	0	0	0.398	0.412
CFH	F2	4442881	4438421	9606.ENSP00000356399	9606.ENSP00000308541	0	0	0	0	0.099	0	0	0.374	0.411
APOC2	ORM1	4450821	4434700	9606.ENSP00000466775	9606.ENSP00000259396	0	0	0	0	0.098	0	0	0.374	0.411
SERPINA6	FGA	4441288	4438214	9606.ENSP00000342850	9606.ENSP00000306361	0	0	0	0	0.377	0	0	0.093	0.411
CFH	APOB	4442881	4433584	9606.ENSP00000356399	9606.ENSP00000233242	0	0	0	0	0.077	0	0	0.389	0.411
B2M	AMBP	4450405	4435563	9606.ENSP00000452780	9606.ENSP00000265132	0	0	0	0	0.061	0	0	0.399	0.411
CFB	AHSG	4448835	4447823	9606.ENSP00000416561	9606.ENSP00000393887	0	0	0	0	0.114	0	0	0.362	0.411
SERPINA4	C9	4450325	4435259	9606.ENSP00000450838	9606.ENSP00000263408	0	0	0	0	0.132	0	0	0.348	0.410
SERPINF2	APOC3	4439481	4433396	9606.ENSP00000321853	9606.ENSP00000227667	0	0	0	0	0.363	0	0	0.111	0.409
CFB	C8G	4448835	4433295	9606.ENSP00000416561	9606.ENSP00000224181	0	0	0	0	0.099	0	0	0.371	0.409
SERPINA4	ORM1	4450325	4434700	9606.ENSP00000450838	9606.ENSP00000259396	0	0	0	0	0.321	0	0	0.165	0.409
SERPINA1	CFI	4448813	4446295	9606.ENSP00000416066	9606.ENSP00000378130	0	0	0	0	0.121	0.129	0	0.290	0.409
SERPINC1	C4BPA	4442941	4442800	9606.ENSP00000356671	9606.ENSP00000356037	0	0	0	0	0.199	0	0	0.293	0.409
CFB	LRG1	4448835	4437875	9606.ENSP00000416561	9606.ENSP00000302621	0	0	0	0	0.064	0.099	0	0.355	0.408
HPX	PON1	4435671	4433224	9606.ENSP00000265983	9606.ENSP00000222381	0	0	0	0	0.154	0	0	0.329	0.408
CFH	C8G	4442881	4433295	9606.ENSP00000356399	9606.ENSP00000224181	0	0	0	0	0.090	0	0	0.376	0.408
CFB	SERPINF2	4448835	4439481	9606.ENSP00000416561	9606.ENSP00000321853	0	0	0	0	0.158	0.129	0	0.256	0.407
CFH	SELL	4442881	4433660	9606.ENSP00000356399	9606.ENSP00000236147	0	0	0	0.574	0.053	0.379	0	0.116	0.407
C1R	VWF	4449877	4434871	9606.ENSP00000438615	9606.ENSP00000261405	0	0	0	0	0.111	0	0	0.360	0.407
A2M	F9	4439653	4433043	9606.ENSP00000323929	9606.ENSP00000218099	0	0	0	0	0.129	0.050	0	0.340	0.406
RBP4	APOE	4443752	4434227	9606.ENSP00000360522	9606.ENSP00000252486	0	0	0	0	0.119	0	0	0.354	0.406
CFB	RBP4	4448835	4443752	9606.ENSP00000416561	9606.ENSP00000360522	0	0	0	0	0.116	0	0	0.356	0.406
GIG25	FGG	4446103	4440740	9606.ENSP00000376793	9606.ENSP00000336829	0	0	0	0	0.153	0	0	0.327	0.406
C4BPA	CLU	4442800	4438974	9606.ENSP00000356037	9606.ENSP00000315130	0	0	0	0	0.063	0	0	0.392	0.406
SERPINA4	SERPINA6	4450325	4441288	9606.ENSP00000450838	9606.ENSP00000342850	0	0	0.447	0.910	0.347	0	0	0.623	0.406
PLG	PON1	4438461	4433224	9606.ENSP00000308938	9606.ENSP00000222381	0	0	0	0	0.148	0	0	0.330	0.405
SERPINC1	C5	4442941	4433289	9606.ENSP00000356671	9606.ENSP00000223642	0	0	0	0	0.193	0	0	0.292	0.405
ITIH2	CPN2	4442116	4439282	9606.ENSP00000351190	9606.ENSP00000319464	0	0	0	0	0.134	0	0	0.342	0.405
CFB	SERPINA6	4448835	4441288	9606.ENSP00000416561	9606.ENSP00000342850	0	0	0	0	0.153	0.129	0	0.257	0.404
MASP2	C6	4447034	4435261	9606.ENSP00000383690	9606.ENSP00000263413	0	0	0	0	0.110	0.084	0	0.328	0.404
SERPINA6	PZP	4441288	4434858	9606.ENSP00000342850	9606.ENSP00000261336	0	0	0	0	0.064	0	0	0.390	0.404
F2	C9	4438421	4435259	9606.ENSP00000308541	9606.ENSP00000263408	0	0	0	0	0.144	0.080	0	0.304	0.404
CFI	KNG1	4446295	4435537	9606.ENSP00000378130	9606.ENSP00000265023	0	0	0	0	0.110	0	0	0.358	0.404
CPN2	ATRN	4439282	4435164	9606.ENSP00000319464	9606.ENSP00000262919	0	0	0	0	0	0	0	0.403	0.403
RBP4	PON1	4443752	4433224	9606.ENSP00000360522	9606.ENSP00000222381	0	0	0	0	0.145	0	0	0.329	0.402
FGB	C6	4438190	4435261	9606.ENSP00000306099	9606.ENSP00000263413	0	0	0	0	0.270	0	0	0.214	0.402
IGFALS	AFM	4448841	4433367	9606.ENSP00000416683	9606.ENSP00000226355	0	0	0	0	0.111	0	0	0.355	0.402
APOA4	ITIH1	4442050	4436068	9606.ENSP00000350425	9606.ENSP00000273283	0	0	0	0	0.086	0	0	0.371	0.401
HP	F2	4441808	4438421	9606.ENSP00000348170	9606.ENSP00000308541	0	0	0.236	0.632	0.181	0	0	0.587	0.401
C9	APOE	4435259	4434227	9606.ENSP00000263408	9606.ENSP00000252486	0	0	0	0	0	0.269	0	0.214	0.401
MASP2	CRP	4447034	4434405	9606.ENSP00000383690	9606.ENSP00000255030	0	0	0	0	0.085	0	0	0.373	0.401
FGG	ITIH4	4440740	4435679	9606.ENSP00000336829	9606.ENSP00000266041	0	0	0	0	0.157	0	0	0.318	0.401
FGB	C3	4438190	4433951	9606.ENSP00000306099	9606.ENSP00000245907	0	0	0	0	0.195	0	0	0.286	0.401
PLG	F9	4438461	4433043	9606.ENSP00000308938	9606.ENSP00000218099	0	0	0	0.675	0.274	0	0	0.557	0.401
GC	SERPINF2	4449184	4439481	9606.ENSP00000421725	9606.ENSP00000321853	0	0	0	0	0.158	0	0	0.317	0.400
C4BPA	HP	4442800	4441808	9606.ENSP00000356037	9606.ENSP00000348170	0	0	0	0	0.177	0	0	0.300	0.400
PRG2	CRP	4438754	4434405	9606.ENSP00000312134	9606.ENSP00000255030	0	0	0	0	0	0	0	0.400	0.400
CFHR1	C5	4438923	4433289	9606.ENSP00000314299	9606.ENSP00000223642	0	0	0	0	0	0	0	0.400	0.400
CFB	F13B	4448835	4442875	9606.ENSP00000416561	9606.ENSP00000356382	0	0	0	0	0.063	0	0	0.386	0.400
IGFBP3	TTR	4445494	4433675	9606.ENSP00000370473	9606.ENSP00000237014	0	0	0	0	0	0	0	0.400	0.400
C1QC	APOE	4444427	4434227	9606.ENSP00000363770	9606.ENSP00000252486	0	0	0	0	0.202	0	0	0.279	0.400
